# Supplementary material for: Case report: recurrent pituitary adenoma has increased load of somatic variants
Source: BMC Endocr Disord. 2020 Jan 29;20:17. doi: 10.1186/s12902-020-0493-x (PMC6988340; doi:10.1186/s12902-020-0493-x)
Supplement: Supplementary file 2 — Additional file 2. Interval file of HG19 exome coordinates. This reference exome version was used to search for variants and CNVs. [file 12902_2020_493_MOESM2_ESM.txt]

chr1	30365	30503	unassigned	1	+
chr1	35105	35206	FAM138A	1	+
chr1	69089	70009	OR4F5	1	+
chr1	566175	566276	hsa-mir-1977	1	+
chr1	762078	762903	unassigned	1	+
chr1	861306	861408	SAMD11	1	+
chr1	865533	865717	SAMD11	1	+
chr1	866393	866494	SAMD11	1	+
chr1	871150	871277	SAMD11	1	+
chr1	874413	874515	SAMD11	1	+
chr1	874653	874841	SAMD11	1	+
chr1	876522	876687	SAMD11	1	+
chr1	877514	877632	SAMD11	1	+
chr1	877778	877879	SAMD11	1	+
chr1	877937	878439	SAMD11	1	+
chr1	878631	878758	SAMD11	1	+
chr1	879076	879534	SAMD11	1	+
chr1	880072	880181	NOC2L	1	+
chr1	880430	880532	NOC2L	1	+
chr1	880896	881034	NOC2L	1	+
chr1	881551	881667	NOC2L	1	+
chr1	881780	881926	NOC2L	1	+
chr1	883509	883613	NOC2L	1	+
chr1	883868	883984	NOC2L	1	+
chr1	886505	886619	NOC2L	1	+
chr1	887378	887520	NOC2L	1	+
chr1	887790	887981	NOC2L	1	+
chr1	888553	888669	NOC2L	1	+
chr1	889160	889273	NOC2L	1	+
chr1	889372	889473	NOC2L	1	+
chr1	891297	891398	NOC2L	1	+
chr1	891473	891596	NOC2L	1	+
chr1	892272	892406	NOC2L	1	+
chr1	892477	892654	NOC2L	1	+
chr1	894307	894462	NOC2L	1	+
chr1	894556	894658	NOC2L	1	+
chr1	896072	896181	KLHL17	1	+
chr1	896671	896933	KLHL17	1	+
chr1	897007	897131	KLHL17	1	+
chr1	897204	897428	KLHL17	1	+
chr1	897733	897852	KLHL17	1	+
chr1	898082	898298	KLHL17	1	+
chr1	898487	898634	KLHL17	1	+
chr1	898715	898885	KLHL17	1	+
chr1	899293	899394	KLHL17	1	+
chr1	899472	899574	KLHL17	1	+
chr1	899727	899911	KLHL17	1	+
chr1	900341	900572	KLHL17	1	+
chr1	901902	902003	PLEKHN1	1	+
chr1	902082	902184	PLEKHN1	1	+
chr1	905655	905804	PLEKHN1	1	+
chr1	905890	905991	PLEKHN1	1	+
chr1	906051	906152	PLEKHN1	1	+
chr1	906257	906387	PLEKHN1	1	+
chr1	906455	906589	PLEKHN1	1	+
chr1	906693	906794	PLEKHN1	1	+
chr1	907441	907543	PLEKHN1	1	+
chr1	907666	907805	PLEKHN1	1	+
chr1	908239	908391	PLEKHN1	1	+
chr1	908564	908707	PLEKHN1	1	+
chr1	908878	909021	PLEKHN1	1	+
chr1	909211	909432	PLEKHN1	1	+
chr1	909669	909770	PLEKHN1	1	+
chr1	909820	909956	PLEKHN1	1	+
chr1	911550	911650	C1orf170	1	+
chr1	911877	912005	C1orf170	1	+
chr1	914259	916038	C1orf170	1	+
chr1	916480	916582	C1orf170	1	+
chr1	934437	934813	HES4	1	+
chr1	934898	935000	HES4	1	+
chr1	935070	935354	HES4	1	+
chr1	948904	949005	ISG15	1	+
chr1	949362	949859	ISG15	1	+
chr1	955551	955754	AGRN	1	+
chr1	957579	957843	AGRN	1	+
chr1	970629	970731	AGRN	1	+
chr1	976043	976261	AGRN	1	+
chr1	976551	976778	AGRN	1	+
chr1	976856	977083	AGRN	1	+
chr1	977334	977543	AGRN	1	+
chr1	978617	978838	AGRN	1	+
chr1	978916	979113	AGRN	1	+
chr1	979201	979404	AGRN	1	+
chr1	979487	979638	AGRN	1	+
chr1	979712	979820	AGRN	1	+
chr1	980539	980658	AGRN	1	+
chr1	980737	980904	AGRN	1	+
chr1	981111	981257	AGRN	1	+
chr1	981342	981469	AGRN	1	+
chr1	981538	981646	AGRN	1	+
chr1	981775	982116	AGRN	1	+
chr1	982198	982338	AGRN	1	+
chr1	982705	982835	AGRN	1	+
chr1	982951	983068	AGRN	1	+
chr1	983154	983276	AGRN	1	+
chr1	983390	983746	AGRN	1	+
chr1	984245	984440	AGRN	1	+
chr1	984614	984832	AGRN	1	+
chr1	984944	985176	AGRN	1	+
chr1	985281	985418	AGRN	1	+
chr1	985610	985711	AGRN	1	+
chr1	985805	985972	AGRN	1	+
chr1	986104	986218	AGRN	1	+
chr1	986366	986468	AGRN	1	+
chr1	986631	986750	AGRN	1	+
chr1	986831	987026	AGRN	1	+
chr1	987100	987202	AGRN	1	+
chr1	987333	987435	AGRN	1	+
chr1	988806	988907	AGRN	1	+
chr1	989131	989358	AGRN	1	+
chr1	989826	989932	AGRN	1	+
chr1	990202	990362	AGRN	1	+
chr1	1018269	1018370	C1orf159	1	+
chr1	1019293	1019764	C1orf159	1	+
chr1	1019822	1019924	C1orf159	1	+
chr1	1021256	1021393	C1orf159	1	+
chr1	1022500	1022602	C1orf159	1	+
chr1	1022878	1022980	C1orf159	1	+
chr1	1025719	1025821	C1orf159	1	+
chr1	1026254	1026364	C1orf159	1	+
chr1	1026655	1026756	C1orf159	1	+
chr1	1026836	1026938	C1orf159	1	+
chr1	1102480	1102581	hsa-mir-200b	1	+
chr1	1103236	1103338	hsa-mir-200a	1	+
chr1	1104375	1104476	hsa-mir-429	1	+
chr1	1114594	1114714	TTLL10	1	+
chr1	1115026	1115127	TTLL10	1	+
chr1	1115412	1115721	TTLL10	1	+
chr1	1115861	1115982	TTLL10	1	+
chr1	1116109	1116241	TTLL10	1	+
chr1	1117107	1117208	TTLL10	1	+
chr1	1117732	1117834	TTLL10	1	+
chr1	1118254	1118428	TTLL10	1	+
chr1	1119298	1119472	TTLL10	1	+
chr1	1120347	1120523	TTLL10	1	+
chr1	1131978	1132097	TTLL10	1	+
chr1	1132468	1132570	TTLL10	1	+
chr1	1132816	1133228	TTLL10	1	+
chr1	1138969	1139349	TNFRSF18	1	+
chr1	1139412	1139617	TNFRSF18	1	+
chr1	1139771	1139873	TNFRSF18	1	+
chr1	1140748	1140873	TNFRSF18	1	+
chr1	1141763	1141952	TNFRSF18	1	+
chr1	1146919	1147020	TNFRSF4	1	+
chr1	1147082	1147213	TNFRSF4	1	+
chr1	1147320	1147519	TNFRSF4	1	+
chr1	1148000	1148101	TNFRSF4	1	+
chr1	1148370	1148474	TNFRSF4	1	+
chr1	1148773	1148879	TNFRSF4	1	+
chr1	1149041	1149166	TNFRSF4	1	+
chr1	1149361	1149508	TNFRSF4	1	+
chr1	1152890	1153185	SDF4	1	+
chr1	1153836	1154014	SDF4	1	+
chr1	1154147	1154386	SDF4	1	+
chr1	1158622	1158738	SDF4	1	+
chr1	1159210	1159349	SDF4	1	+
chr1	1163846	1164174	SDF4	1	+
chr1	1167657	1170422	B3GALT6	1	+
chr1	1177926	1178027	FAM132A	1	+
chr1	1178203	1178304	FAM132A	1	+
chr1	1178436	1178537	FAM132A	1	+
chr1	1178822	1178933	FAM132A	1	+
chr1	1179332	1179486	FAM132A	1	+
chr1	1179562	1179663	FAM132A	1	+
chr1	1179759	1179878	FAM132A	1	+
chr1	1181892	1182071	FAM132A	1	+
chr1	1190581	1190868	UBE2J2	1	+
chr1	1191414	1191515	UBE2J2	1	+
chr1	1192370	1192511	UBE2J2	1	+
chr1	1192586	1192691	UBE2J2	1	+
chr1	1198695	1198796	UBE2J2	1	+
chr1	1201476	1201671	UBE2J2	1	+
chr1	1203240	1203373	UBE2J2	1	+
chr1	1217504	1217606	SCNN1D	1	+
chr1	1217616	1217717	SCNN1D	1	+
chr1	1219356	1219471	SCNN1D	1	+
chr1	1220946	1221048	SCNN1D	1	+
chr1	1221304	1221659	SCNN1D	1	+
chr1	1222146	1222356	SCNN1D	1	+
chr1	1222487	1222680	SCNN1D	1	+
chr1	1222886	1223217	SCNN1D	1	+
chr1	1223317	1223418	SCNN1D	1	+
chr1	1225649	1225769	SCNN1D	1	+
chr1	1225845	1225946	SCNN1D	1	+
chr1	1225994	1226096	SCNN1D	1	+
chr1	1226253	1226354	SCNN1D	1	+
chr1	1226431	1226533	SCNN1D	1	+
chr1	1226632	1226991	SCNN1D	1	+
chr1	1228942	1229089	ACAP3	1	+
chr1	1229201	1229314	ACAP3	1	+
chr1	1229468	1229580	ACAP3	1	+
chr1	1229780	1230009	ACAP3	1	+
chr1	1230096	1230197	ACAP3	1	+
chr1	1230825	1230935	ACAP3	1	+
chr1	1231114	1231319	ACAP3	1	+
chr1	1231391	1231492	ACAP3	1	+
chr1	1231574	1231676	ACAP3	1	+
chr1	1231803	1232014	ACAP3	1	+
chr1	1233200	1233314	ACAP3	1	+
chr1	1233391	1233494	ACAP3	1	+
chr1	1233724	1233826	ACAP3	1	+
chr1	1233945	1234060	ACAP3	1	+
chr1	1234679	1234781	ACAP3	1	+
chr1	1235053	1235286	ACAP3	1	+
chr1	1235349	1235451	ACAP3	1	+
chr1	1235509	1235610	ACAP3	1	+
chr1	1235887	1236073	ACAP3	1	+
chr1	1237346	1237447	ACAP3	1	+
chr1	1238277	1238379	ACAP3	1	+
chr1	1238540	1238662	ACAP3	1	+
chr1	1239443	1239545	ACAP3	1	+
chr1	1243121	1243222	ACAP3	1	+
chr1	1244011	1244112	PUSL1	1	+
chr1	1244272	1244374	PUSL1	1	+
chr1	1244464	1244654	PUSL1	1	+
chr1	1244820	1244990	PUSL1	1	+
chr1	1245059	1245232	PUSL1	1	+
chr1	1245990	1246091	PUSL1	1	+
chr1	1246287	1246452	PUSL1	1	+
chr1	1246683	1246785	PUSL1	1	+
chr1	1247220	1247322	CPSF3L	1	+
chr1	1247396	1247528	CPSF3L	1	+
chr1	1247604	1247749	CPSF3L	1	+
chr1	1247799	1247901	CPSF3L	1	+
chr1	1247971	1248081	CPSF3L	1	+
chr1	1248165	1248330	CPSF3L	1	+
chr1	1248408	1248510	CPSF3L	1	+
chr1	1248879	1248981	CPSF3L	1	+
chr1	1249110	1249302	CPSF3L	1	+
chr1	1249662	1249763	CPSF3L	1	+
chr1	1250202	1250343	CPSF3L	1	+
chr1	1250750	1250851	CPSF3L	1	+
chr1	1250898	1250999	CPSF3L	1	+
chr1	1254233	1254905	CPSF3L	1	+
chr1	1255821	1255923	CPSF3L	1	+
chr1	1256374	1256474	CPSF3L	1	+
chr1	1257275	1257376	CPSF3L	1	+
chr1	1258559	1258668	CPSF3L	1	+
chr1	1259959	1260072	CPSF3L	1	+
chr1	1262289	1262413	GLTPD1	1	+
chr1	1262619	1263144	GLTPD1	1	+
chr1	1266724	1266917	TAS1R3	1	+
chr1	1267016	1267319	TAS1R3	1	+
chr1	1267402	1268187	TAS1R3	1	+
chr1	1268299	1268505	TAS1R3	1	+
chr1	1268637	1268760	TAS1R3	1	+
chr1	1268884	1269845	TAS1R3	1	+
chr1	1271520	1271896	DVL1	1	+
chr1	1273355	1273564	DVL1	1	+
chr1	1273647	1273817	DVL1	1	+
chr1	1273900	1274034	DVL1	1	+
chr1	1274665	1274820	DVL1	1	+
chr1	1274944	1275046	DVL1	1	+
chr1	1275103	1275204	DVL1	1	+
chr1	1275416	1275558	DVL1	1	+
chr1	1275610	1275712	DVL1	1	+
chr1	1275785	1275887	DVL1	1	+
chr1	1277045	1277186	DVL1	1	+
chr1	1277431	1277537	DVL1	1	+
chr1	1277741	1277865	DVL1	1	+
chr1	1278052	1278154	DVL1	1	+
chr1	1284274	1284446	DVL1	1	+
chr1	1288645	1288747	MXRA8	1	+
chr1	1288945	1289047	MXRA8	1	+
chr1	1289226	1289327	MXRA8	1	+
chr1	1289397	1289498	MXRA8	1	+
chr1	1289541	1289643	MXRA8	1	+
chr1	1289732	1289890	MXRA8	1	+
chr1	1290060	1290533	MXRA8	1	+
chr1	1290622	1290726	MXRA8	1	+
chr1	1290828	1291133	MXRA8	1	+
chr1	1292021	1292123	MXRA8	1	+
chr1	1293809	1293910	MXRA8	1	+
chr1	1309179	1309283	AURKAIP1	1	+
chr1	1309378	1309826	AURKAIP1	1	+
chr1	1310059	1310161	AURKAIP1	1	+
chr1	1322609	1322963	CCNL2	1	+
chr1	1323152	1323253	CCNL2	1	+
chr1	1323332	1323446	CCNL2	1	+
chr1	1325608	1325752	CCNL2	1	+
chr1	1325837	1325944	CCNL2	1	+
chr1	1326144	1326246	CCNL2	1	+
chr1	1326885	1326987	unassigned	1	+
chr1	1328121	1328223	CCNL2	1	+
chr1	1328757	1328858	CCNL2	1	+
chr1	1330772	1330895	CCNL2	1	+
chr1	1333611	1333723	CCNL2	1	+
chr1	1333963	1334064	CCNL2	1	+
chr1	1334397	1334687	CCNL2	1	+
chr1	1337461	1337637	MRPL20	1	+
chr1	1341176	1341278	MRPL20	1	+
chr1	1342287	1342400	MRPL20	1	+
chr1	1342503	1342604	MRPL20	1	+
chr1	1354478	1354930	LOC441869	1	+
chr1	1355430	1355973	LOC441869	1	+
chr1	1356175	1356386	LOC441869	1	+
chr1	1361506	1361766	TMEM88B	1	+
chr1	1362932	1363167	TMEM88B	1	+
chr1	1371114	1371215	VWA1	1	+
chr1	1372305	1372865	VWA1	1	+
chr1	1374459	1376147	VWA1	1	+
chr1	1386050	1386151	ATAD3C	1	+
chr1	1387413	1387514	ATAD3C	1	+
chr1	1387728	1387830	ATAD3C	1	+
chr1	1389723	1389881	ATAD3C	1	+
chr1	1390818	1390920	ATAD3C	1	+
chr1	1391169	1391297	ATAD3C	1	+
chr1	1391603	1391730	ATAD3C	1	+
chr1	1392483	1392585	ATAD3C	1	+
chr1	1394525	1394626	ATAD3C	1	+
chr1	1396128	1396298	ATAD3C	1	+
chr1	1397978	1398089	ATAD3C	1	+
chr1	1403761	1404096	ATAD3C	1	+
chr1	1407263	1407470	ATAD3B	1	+
chr1	1412641	1412742	ATAD3B	1	+
chr1	1414022	1414126	ATAD3B	1	+
chr1	1414407	1414509	ATAD3B	1	+
chr1	1416230	1416332	ATAD3B	1	+
chr1	1417516	1417684	ATAD3B	1	+
chr1	1417923	1418043	ATAD3B	1	+
chr1	1420394	1420552	ATAD3B	1	+
chr1	1421139	1421240	ATAD3B	1	+
chr1	1421488	1421616	ATAD3B	1	+
chr1	1421922	1422049	ATAD3B	1	+
chr1	1423217	1423319	ATAD3B	1	+
chr1	1424568	1424669	ATAD3B	1	+
chr1	1425635	1425805	ATAD3B	1	+
chr1	1425941	1426052	ATAD3B	1	+
chr1	1430863	1431198	ATAD3B	1	+
chr1	1447647	1447854	ATAD3A	1	+
chr1	1447908	1448071	ATAD3A	1	+
chr1	1451379	1451480	ATAD3A	1	+
chr1	1452545	1452793	ATAD3A	1	+
chr1	1453059	1453161	ATAD3A	1	+
chr1	1454284	1454386	ATAD3A	1	+
chr1	1455519	1455687	ATAD3A	1	+
chr1	1455911	1456013	ATAD3A	1	+
chr1	1458122	1458280	ATAD3A	1	+
chr1	1458868	1458969	ATAD3A	1	+
chr1	1459217	1459345	ATAD3A	1	+
chr1	1459651	1459778	ATAD3A	1	+
chr1	1460594	1460696	ATAD3A	1	+
chr1	1461825	1461926	ATAD3A	1	+
chr1	1462528	1462630	ATAD3A	1	+
chr1	1463073	1463243	ATAD3A	1	+
chr1	1464601	1464712	ATAD3A	1	+
chr1	1469304	1469453	ATAD3A	1	+
chr1	1470564	1470888	C1orf70	1	+
chr1	1470967	1471178	C1orf70	1	+
chr1	1475062	1475171	C1orf70	1	+
chr1	1475647	1475748	C1orf70	1	+
chr1	1477444	1477548	SSU72	1	+
chr1	1479247	1479368	SSU72	1	+
chr1	1480116	1480383	SSU72	1	+
chr1	1499913	1500297	SSU72	1	+
chr1	1509846	1509948	SSU72	1	+
chr1	1550961	1551062	MIB2	1	+
chr1	1551886	1551995	MIB2	1	+
chr1	1558767	1559080	MIB2	1	+
chr1	1559152	1559326	MIB2	1	+
chr1	1560173	1560282	MIB2	1	+
chr1	1560369	1560566	MIB2	1	+
chr1	1560664	1560809	MIB2	1	+
chr1	1560924	1561034	MIB2	1	+
chr1	1562028	1562135	MIB2	1	+
chr1	1562215	1562380	MIB2	1	+
chr1	1562452	1562588	MIB2	1	+
chr1	1562674	1562825	MIB2	1	+
chr1	1563051	1563210	MIB2	1	+
chr1	1563397	1563560	MIB2	1	+
chr1	1563651	1563780	MIB2	1	+
chr1	1563867	1564103	MIB2	1	+
chr1	1564511	1564692	MIB2	1	+
chr1	1564763	1564947	MIB2	1	+
chr1	1565000	1565102	MIB2	1	+
chr1	1565670	1565911	MIB2	1	+
chr1	1567596	1567754	MMP23B	1	+
chr1	1568160	1568293	MMP23B	1	+
chr1	1568358	1568735	MMP23B	1	+
chr1	1569125	1569479	MMP23B	1	+
chr1	1569579	1569708	MMP23B	1	+
chr1	1569825	1570002	MMP23B	1	+
chr1	1571121	1571222	CDK11B	1	+
chr1	1571297	1571489	CDK11B	1	+
chr1	1571693	1571844	CDK11B	1	+
chr1	1572042	1572161	CDK11B	1	+
chr1	1572257	1572367	CDK11B	1	+
chr1	1572441	1572565	CDK11B	1	+
chr1	1572768	1572876	CDK11B	1	+
chr1	1573122	1573246	CDK11B	1	+
chr1	1573856	1573957	CDK11B	1	+
chr1	1575636	1575814	CDK11B	1	+
chr1	1576390	1576492	CDK11B	1	+
chr1	1577021	1577182	CDK11B	1	+
chr1	1577263	1577365	CDK11B	1	+
chr1	1577745	1577870	CDK11B	1	+
chr1	1597219	1597459	SLC35E2	1	+
chr1	1599764	1599912	SLC35E2	1	+
chr1	1601088	1601189	SLC35E2	1	+
chr1	1601512	1601614	SLC35E2	1	+
chr1	1602946	1603069	SLC35E2	1	+
chr1	1606900	1607030	SLC35E2	1	+
chr1	1607501	1607639	SLC35E2	1	+
chr1	1607815	1608139	SLC35E2	1	+
chr1	1634341	1634442	CDK11A	1	+
chr1	1634517	1634709	CDK11A	1	+
chr1	1634913	1635064	CDK11A	1	+
chr1	1635261	1635380	CDK11A	1	+
chr1	1635476	1635586	CDK11A	1	+
chr1	1635660	1635784	CDK11A	1	+
chr1	1635987	1636095	CDK11A	1	+
chr1	1636341	1636465	CDK11A	1	+
chr1	1637075	1637176	CDK11A	1	+
chr1	1638846	1639024	CDK11A	1	+
chr1	1639600	1639702	CDK11A	1	+
chr1	1640231	1640392	CDK11A	1	+
chr1	1640473	1640575	CDK11A	1	+
chr1	1640916	1641080	CDK11A	1	+
chr1	1643701	1643867	CDK11B	1	+
chr1	1647783	1647918	CDK11B	1	+
chr1	1650765	1650895	CDK11B	1	+
chr1	1653033	1653151	CDK11B	1	+
chr1	1653980	1654081	CDK11B	1	+
chr1	1654145	1654258	CDK11B	1	+
chr1	1656806	1656907	SLC35E2	1	+
chr1	1663877	1663978	SLC35E2	1	+
chr1	1666127	1666275	SLC35E2	1	+
chr1	1669758	1669888	SLC35E2	1	+
chr1	1670359	1670497	SLC35E2	1	+
chr1	1670673	1670997	SLC35E2	1	+
chr1	1684341	1684500	NADK	1	+
chr1	1684996	1685097	NADK	1	+
chr1	1685488	1685648	NADK	1	+
chr1	1685721	1685823	NADK	1	+
chr1	1685981	1686138	NADK	1	+
chr1	1686811	1686916	NADK	1	+
chr1	1687688	1687790	NADK	1	+
chr1	1687940	1688097	NADK	1	+
chr1	1688544	1688750	NADK	1	+
chr1	1689802	1689971	NADK	1	+
chr1	1690538	1690683	NADK	1	+
chr1	1691171	1691342	NADK	1	+
chr1	1693381	1693483	NADK	1	+
chr1	1696665	1696846	NADK	1	+
chr1	1718768	1718877	GNB1	1	+
chr1	1720490	1720709	GNB1	1	+
chr1	1721832	1722036	GNB1	1	+
chr1	1724667	1724769	GNB1	1	+
chr1	1735845	1736021	GNB1	1	+
chr1	1737894	1737996	GNB1	1	+
chr1	1747193	1747302	GNB1	1	+
chr1	1749244	1749345	GNB1	1	+
chr1	1756813	1756914	GNB1	1	+
chr1	1846682	1846783	CALML6	1	+
chr1	1847098	1847199	CALML6	1	+
chr1	1847878	1848055	CALML6	1	+
chr1	1848189	1848336	CALML6	1	+
chr1	1848411	1848514	CALML6	1	+
chr1	1848558	1848659	CALML6	1	+
chr1	1849319	1849602	TMEM52	1	+
chr1	1849690	1849996	TMEM52	1	+
chr1	1850301	1850403	TMEM52	1	+
chr1	1850482	1850705	TMEM52	1	+
chr1	1853724	1853828	C1orf222	1	+
chr1	1854026	1854163	C1orf222	1	+
chr1	1854422	1854585	C1orf222	1	+
chr1	1854804	1854939	C1orf222	1	+
chr1	1855212	1855369	C1orf222	1	+
chr1	1855828	1855960	C1orf222	1	+
chr1	1857220	1857324	unassigned	1	+
chr1	1857665	1857787	C1orf222	1	+
chr1	1857872	1857974	C1orf222	1	+
chr1	1858089	1858201	C1orf222	1	+
chr1	1858331	1858468	C1orf222	1	+
chr1	1859044	1859186	C1orf222	1	+
chr1	1887015	1887290	KIAA1751	1	+
chr1	1888057	1888224	KIAA1751	1	+
chr1	1890552	1890654	KIAA1751	1	+
chr1	1891385	1891486	KIAA1751	1	+
chr1	1895186	1895307	KIAA1751	1	+
chr1	1896325	1896501	KIAA1751	1	+
chr1	1897808	1897966	KIAA1751	1	+
chr1	1900072	1900273	KIAA1751	1	+
chr1	1902096	1902256	KIAA1751	1	+
chr1	1903417	1903522	KIAA1751	1	+
chr1	1904374	1904487	KIAA1751	1	+
chr1	1905462	1905638	KIAA1751	1	+
chr1	1916819	1916930	KIAA1751	1	+
chr1	1918374	1918475	KIAA1751	1	+
chr1	1919516	1919618	KIAA1751	1	+
chr1	1919949	1920095	KIAA1751	1	+
chr1	1920319	1920420	KIAA1751	1	+
chr1	1922311	1922412	KIAA1751	1	+
chr1	1950845	1950947	GABRD	1	+
chr1	1956379	1956494	GABRD	1	+
chr1	1956755	1956857	GABRD	1	+
chr1	1956955	1957178	GABRD	1	+
chr1	1959006	1959107	GABRD	1	+
chr1	1959592	1959732	GABRD	1	+
chr1	1960548	1960706	GABRD	1	+
chr1	1960988	1961202	GABRD	1	+
chr1	1961420	1961722	GABRD	1	+
chr1	1982054	1982155	PRKCZ	1	+
chr1	1986878	1987002	PRKCZ	1	+
chr1	1987916	1988018	PRKCZ	1	+
chr1	1990954	1991055	PRKCZ	1	+
chr1	2005652	2005754	PRKCZ	1	+
chr1	2066692	2066794	PRKCZ	1	+
chr1	2075647	2075781	PRKCZ	1	+
chr1	2077455	2077557	PRKCZ	1	+
chr1	2080286	2080387	PRKCZ	1	+
chr1	2082227	2082418	PRKCZ	1	+
chr1	2087432	2087532	PRKCZ	1	+
chr1	2100949	2101050	PRKCZ	1	+
chr1	2103492	2103630	PRKCZ	1	+
chr1	2103732	2103834	PRKCZ	1	+
chr1	2105334	2105456	PRKCZ	1	+
chr1	2106181	2106283	PRKCZ	1	+
chr1	2106656	2106758	PRKCZ	1	+
chr1	2116020	2116138	PRKCZ	1	+
chr1	2116353	2116455	PRKCZ	1	+
chr1	2116880	2116981	C1orf86	1	+
chr1	2118570	2118671	C1orf86	1	+
chr1	2121133	2121234	C1orf86	1	+
chr1	2124295	2124415	C1orf86	1	+
chr1	2125076	2125350	C1orf86	1	+
chr1	2125435	2125573	C1orf86	1	+
chr1	2126106	2126208	C1orf86	1	+
chr1	2160204	2161175	SKI	1	+
chr1	2234415	2234543	SKI	1	+
chr1	2234722	2234840	SKI	1	+
chr1	2235277	2235542	SKI	1	+
chr1	2235730	2236025	SKI	1	+
chr1	2237457	2237690	SKI	1	+
chr1	2238014	2238205	SKI	1	+
chr1	2252820	2253019	MORN1	1	+
chr1	2255508	2255609	MORN1	1	+
chr1	2267896	2267998	MORN1	1	+
chr1	2268154	2268290	MORN1	1	+
chr1	2286844	2286945	MORN1	1	+
chr1	2288869	2289038	MORN1	1	+
chr1	2290029	2290155	MORN1	1	+
chr1	2303918	2304031	MORN1	1	+
chr1	2305897	2305998	MORN1	1	+
chr1	2310496	2310667	MORN1	1	+
chr1	2316415	2316561	MORN1	1	+
chr1	2317240	2317341	MORN1	1	+
chr1	2318856	2318969	MORN1	1	+
chr1	2319676	2319777	MORN1	1	+
chr1	2321348	2321450	MORN1	1	+
chr1	2322883	2322985	MORN1	1	+
chr1	2327219	2327320	RER1	1	+
chr1	2328553	2328660	RER1	1	+
chr1	2330852	2330954	RER1	1	+
chr1	2332284	2332385	RER1	1	+
chr1	2333534	2333782	RER1	1	+
chr1	2334467	2334569	RER1	1	+
chr1	2337188	2337289	PEX10	1	+
chr1	2337921	2338059	PEX10	1	+
chr1	2338157	2338395	PEX10	1	+
chr1	2339889	2340298	PEX10	1	+
chr1	2341799	2341900	PEX10	1	+
chr1	2343828	2343942	PEX10	1	+
chr1	2408026	2408152	PLCH2	1	+
chr1	2409913	2410062	PLCH2	1	+
chr1	2411171	2411417	PLCH2	1	+
chr1	2411619	2411752	PLCH2	1	+
chr1	2415885	2416058	PLCH2	1	+
chr1	2418341	2418443	PLCH2	1	+
chr1	2418610	2418816	PLCH2	1	+
chr1	2419035	2419158	PLCH2	1	+
chr1	2420644	2420818	PLCH2	1	+
chr1	2421197	2421307	PLCH2	1	+
chr1	2422629	2422775	PLCH2	1	+
chr1	2426290	2426391	PLCH2	1	+
chr1	2426917	2427018	PLCH2	1	+
chr1	2428044	2428144	PLCH2	1	+
chr1	2428265	2428450	PLCH2	1	+
chr1	2428939	2429049	PLCH2	1	+
chr1	2429960	2430087	PLCH2	1	+
chr1	2430174	2430275	PLCH2	1	+
chr1	2430521	2430670	PLCH2	1	+
chr1	2431068	2431170	PLCH2	1	+
chr1	2433549	2434526	PLCH2	1	+
chr1	2435359	2436653	PLCH2	1	+
chr1	2440284	2440500	PANK4	1	+
chr1	2441284	2441385	PANK4	1	+
chr1	2441494	2441597	PANK4	1	+
chr1	2442115	2442222	PANK4	1	+
chr1	2442750	2442852	PANK4	1	+
chr1	2443043	2443145	PANK4	1	+
chr1	2444325	2444479	PANK4	1	+
chr1	2445433	2445535	PANK4	1	+
chr1	2445791	2445906	PANK4	1	+
chr1	2446999	2447157	PANK4	1	+
chr1	2449601	2449704	PANK4	1	+
chr1	2449944	2450046	PANK4	1	+
chr1	2450580	2450764	PANK4	1	+
chr1	2451238	2451394	PANK4	1	+
chr1	2451756	2451857	PANK4	1	+
chr1	2452160	2452346	PANK4	1	+
chr1	2452538	2452755	PANK4	1	+
chr1	2453147	2453248	PANK4	1	+
chr1	2457901	2458027	PANK4	1	+
chr1	2460906	2461189	HES5	1	+
chr1	2461283	2461451	HES5	1	+
chr1	2461525	2461627	HES5	1	+
chr1	2494585	2494713	TNFRSF14	1	+
chr1	2494268	2494370	TNFRSF14	1	+
chr1	2493110	2493255	TNFRSF14	1	+
chr1	2492897	2492998	TNFRSF14	1	+
chr1	2492057	2492158	TNFRSF14	1	+
chr1	2491260	2491418	TNFRSF14	1	+
chr1	2489780	2489908	TNFRSF14	1	+
chr1	2489163	2489274	TNFRSF14	1	+
chr1	2488087	2488188	TNFRSF14	1	+
chr1	2518305	2518406	C1orf93	1	+
chr1	2518528	2518735	C1orf93	1	+
chr1	2519154	2519256	C1orf93	1	+
chr1	2519773	2519893	C1orf93	1	+
chr1	2519975	2520077	C1orf93	1	+
chr1	2520359	2520480	C1orf93	1	+
chr1	2520806	2520908	C1orf93	1	+
chr1	2522427	2522529	MMEL1	1	+
chr1	2522983	2523084	MMEL1	1	+
chr1	2523367	2523469	MMEL1	1	+
chr1	2524075	2524177	MMEL1	1	+
chr1	2524270	2524406	MMEL1	1	+
chr1	2525251	2525373	MMEL1	1	+
chr1	2525802	2525903	MMEL1	1	+
chr1	2526227	2526333	MMEL1	1	+
chr1	2526705	2526807	MMEL1	1	+
chr1	2527446	2527547	MMEL1	1	+
chr1	2527998	2528129	MMEL1	1	+
chr1	2529641	2529743	MMEL1	1	+
chr1	2530091	2530230	MMEL1	1	+
chr1	2535316	2535418	MMEL1	1	+
chr1	2535584	2535721	MMEL1	1	+
chr1	2536978	2537080	MMEL1	1	+
chr1	2537685	2537806	MMEL1	1	+
chr1	2538409	2538511	MMEL1	1	+
chr1	2540767	2540868	MMEL1	1	+
chr1	2541107	2541271	MMEL1	1	+
chr1	2542698	2542800	MMEL1	1	+
chr1	2543553	2543655	MMEL1	1	+
chr1	2560768	2560924	MMEL1	1	+
chr1	2700244	2700346	RP11-740P5	1	+
chr1	2702382	2702589	RP11-740P5	1	+
chr1	2704044	2704272	RP11-740P5	1	+
chr1	2706061	2706162	RP11-740P5	1	+
chr1	2938249	2939468	ACTRT2	1	+
chr1	2985791	2985892	PRDM16	1	+
chr1	3102687	3103039	PRDM16	1	+
chr1	3160625	3160726	PRDM16	1	+
chr1	3301714	3301854	PRDM16	1	+
chr1	3313053	3313158	PRDM16	1	+
chr1	3319353	3319563	PRDM16	1	+
chr1	3321301	3321451	PRDM16	1	+
chr1	3322057	3322213	PRDM16	1	+
chr1	3327946	3329365	PRDM16	1	+
chr1	3331116	3331218	PRDM16	1	+
chr1	3334390	3334562	PRDM16	1	+
chr1	3335218	3335320	PRDM16	1	+
chr1	3342143	3342315	PRDM16	1	+
chr1	3342613	3342790	PRDM16	1	+
chr1	3347434	3347673	PRDM16	1	+
chr1	3348528	3348705	PRDM16	1	+
chr1	3350239	3350376	PRDM16	1	+
chr1	3379647	3380237	ARHGEF16	1	+
chr1	3382683	3382785	ARHGEF16	1	+
chr1	3383730	3383902	ARHGEF16	1	+
chr1	3385421	3385522	ARHGEF16	1	+
chr1	3385995	3386158	ARHGEF16	1	+
chr1	3388220	3388356	ARHGEF16	1	+
chr1	3389640	3389795	ARHGEF16	1	+
chr1	3389955	3390087	ARHGEF16	1	+
chr1	3391258	3391359	ARHGEF16	1	+
chr1	3392529	3392630	ARHGEF16	1	+
chr1	3394437	3394591	ARHGEF16	1	+
chr1	3394986	3395177	ARHGEF16	1	+
chr1	3396066	3396168	ARHGEF16	1	+
chr1	3396374	3396478	ARHGEF16	1	+
chr1	3397010	3397152	ARHGEF16	1	+
chr1	3407071	3407173	MEGF6	1	+
chr1	3407448	3407550	MEGF6	1	+
chr1	3409201	3409332	MEGF6	1	+
chr1	3410333	3410464	MEGF6	1	+
chr1	3410558	3410689	MEGF6	1	+
chr1	3410933	3411064	MEGF6	1	+
chr1	3411175	3411306	MEGF6	1	+
chr1	3412452	3412583	MEGF6	1	+
chr1	3413217	3413348	MEGF6	1	+
chr1	3413550	3413684	MEGF6	1	+
chr1	3413795	3413926	MEGF6	1	+
chr1	3414933	3415064	MEGF6	1	+
chr1	3415260	3415391	MEGF6	1	+
chr1	3415700	3415831	MEGF6	1	+
chr1	3416150	3416281	MEGF6	1	+
chr1	3416358	3416489	MEGF6	1	+
chr1	3417195	3417329	MEGF6	1	+
chr1	3417528	3417659	MEGF6	1	+
chr1	3417739	3417873	MEGF6	1	+
chr1	3418358	3418486	MEGF6	1	+
chr1	3421770	3421907	MEGF6	1	+
chr1	3421984	3422121	MEGF6	1	+
chr1	3422670	3422801	MEGF6	1	+
chr1	3424357	3424488	MEGF6	1	+
chr1	3425120	3425254	MEGF6	1	+
chr1	3425637	3425810	MEGF6	1	+
chr1	3426432	3426557	MEGF6	1	+
chr1	3427345	3427467	MEGF6	1	+
chr1	3428112	3428252	MEGF6	1	+
chr1	3428568	3428693	MEGF6	1	+
chr1	3431112	3431237	MEGF6	1	+
chr1	3431964	3432092	MEGF6	1	+
chr1	3440686	3440811	MEGF6	1	+
chr1	3447642	3447810	MEGF6	1	+
chr1	3477255	3477357	hsa-mir-551a	1	+
chr1	3496387	3496494	MEGF6	1	+
chr1	3511900	3512012	MEGF6	1	+
chr1	3519028	3519165	MEGF6	1	+
chr1	3527700	3527833	MEGF6	1	+
chr1	3541635	3541838	TPRG1L	1	+
chr1	3541982	3542084	TPRG1L	1	+
chr1	3542275	3542454	TPRG1L	1	+
chr1	3544062	3544218	TPRG1L	1	+
chr1	3544971	3545168	TPRG1L	1	+
chr1	3547537	3547682	WDR8	1	+
chr1	3547960	3548222	WDR8	1	+
chr1	3548775	3548903	WDR8	1	+
chr1	3549960	3550068	WDR8	1	+
chr1	3551548	3551650	WDR8	1	+
chr1	3551722	3551859	WDR8	1	+
chr1	3552500	3552601	WDR8	1	+
chr1	3553557	3553663	WDR8	1	+
chr1	3555299	3555400	WDR8	1	+
chr1	3563228	3563347	WDR8	1	+
chr1	3563970	3564125	WDR8	1	+
chr1	3566478	3566579	WDR8	1	+
chr1	3598911	3599012	TP73	1	+
chr1	3599622	3599745	TP73	1	+
chr1	3607438	3607539	TP73	1	+
chr1	3624111	3624356	TP73	1	+
chr1	3638583	3638772	TP73	1	+
chr1	3639916	3640034	TP73	1	+
chr1	3643677	3643789	TP73	1	+
chr1	3644190	3644335	TP73	1	+
chr1	3644686	3644787	TP73	1	+
chr1	3645889	3646013	TP73	1	+
chr1	3646562	3646713	TP73	1	+
chr1	3647489	3647630	TP73	1	+
chr1	3648022	3648124	TP73	1	+
chr1	3649309	3649644	TP73	1	+
chr1	3659699	3659800	unassigned	1	+
chr1	3662169	3662768	unassigned	1	+
chr1	3669044	3669364	CCDC27	1	+
chr1	3670680	3670806	CCDC27	1	+
chr1	3672019	3672132	CCDC27	1	+
chr1	3673295	3673455	CCDC27	1	+
chr1	3677843	3677995	CCDC27	1	+
chr1	3679179	3679280	CCDC27	1	+
chr1	3679670	3680039	CCDC27	1	+
chr1	3680268	3680401	CCDC27	1	+
chr1	3683086	3683188	CCDC27	1	+
chr1	3683795	3684010	CCDC27	1	+
chr1	3686345	3686452	CCDC27	1	+
chr1	3687963	3688088	CCDC27	1	+
chr1	3691936	3692048	LOC388588	1	+
chr1	3692357	3692486	LOC388588	1	+
chr1	3697650	3697901	LRRC47	1	+
chr1	3698069	3698171	LRRC47	1	+
chr1	3699223	3699328	LRRC47	1	+
chr1	3700558	3700676	LRRC47	1	+
chr1	3701649	3701768	LRRC47	1	+
chr1	3703411	3703875	LRRC47	1	+
chr1	3712424	3713041	LRRC47	1	+
chr1	3731964	3732082	KIAA0562	1	+
chr1	3732822	3732935	KIAA0562	1	+
chr1	3739720	3739822	KIAA0562	1	+
chr1	3739986	3740127	KIAA0562	1	+
chr1	3742320	3742431	KIAA0562	1	+
chr1	3742916	3743017	KIAA0562	1	+
chr1	3743239	3743340	KIAA0562	1	+
chr1	3745828	3745938	KIAA0562	1	+
chr1	3746353	3746562	KIAA0562	1	+
chr1	3747608	3747787	KIAA0562	1	+
chr1	3750424	3750600	KIAA0562	1	+
chr1	3751487	3751657	KIAA0562	1	+
chr1	3753057	3753257	KIAA0562	1	+
chr1	3753854	3754084	KIAA0562	1	+
chr1	3755526	3755684	KIAA0562	1	+
chr1	3756170	3756341	KIAA0562	1	+
chr1	3759717	3759888	KIAA0562	1	+
chr1	3761458	3761559	KIAA0562	1	+
chr1	3761833	3761934	KIAA0562	1	+
chr1	3764037	3764178	KIAA0562	1	+
chr1	3765170	3765346	KIAA0562	1	+
chr1	3768857	3768972	KIAA0562	1	+
chr1	3774166	3774282	DFFB	1	+
chr1	3775280	3775409	DFFB	1	+
chr1	3782325	3782565	DFFB	1	+
chr1	3784526	3784628	DFFB	1	+
chr1	3786167	3786340	DFFB	1	+
chr1	3789034	3789137	DFFB	1	+
chr1	3800069	3800306	DFFB	1	+
chr1	3806522	3806638	C1orf174	1	+
chr1	3807131	3807622	C1orf174	1	+
chr1	3809445	3809561	C1orf174	1	+
chr1	3816692	3816793	C1orf174	1	+
chr1	4715449	4715550	AJAP1	1	+
chr1	4771958	4772760	AJAP1	1	+
chr1	4829905	4830007	AJAP1	1	+
chr1	4832338	4832586	AJAP1	1	+
chr1	4834472	4834573	AJAP1	1	+
chr1	5923323	5923466	NPHP4	1	+
chr1	5923948	5924094	NPHP4	1	+
chr1	5924396	5924578	NPHP4	1	+
chr1	5925160	5925334	NPHP4	1	+
chr1	5926422	5926524	NPHP4	1	+
chr1	5927081	5927183	NPHP4	1	+
chr1	5927798	5928098	NPHP4	1	+
chr1	5933302	5933404	NPHP4	1	+
chr1	5934529	5934718	NPHP4	1	+
chr1	5934932	5935161	NPHP4	1	+
chr1	5937145	5937359	NPHP4	1	+
chr1	5940172	5940300	NPHP4	1	+
chr1	5947344	5947527	NPHP4	1	+
chr1	5950926	5951089	NPHP4	1	+
chr1	5964675	5964865	NPHP4	1	+
chr1	5965350	5965544	NPHP4	1	+
chr1	5965690	5965844	NPHP4	1	+
chr1	5967173	5967283	NPHP4	1	+
chr1	5969191	5969293	NPHP4	1	+
chr1	5987707	5987848	NPHP4	1	+
chr1	5993205	5993390	NPHP4	1	+
chr1	6007162	6007291	NPHP4	1	+
chr1	6008128	6008312	NPHP4	1	+
chr1	6012758	6012897	NPHP4	1	+
chr1	6021852	6022010	NPHP4	1	+
chr1	6027340	6027441	NPHP4	1	+
chr1	6029145	6029320	NPHP4	1	+
chr1	6038328	6038474	NPHP4	1	+
chr1	6046213	6046350	NPHP4	1	+
chr1	6100616	6100717	KCNAB2	1	+
chr1	6101860	6101962	KCNAB2	1	+
chr1	6132785	6132887	KCNAB2	1	+
chr1	6133760	6133862	KCNAB2	1	+
chr1	6142243	6142345	KCNAB2	1	+
chr1	6145235	6145337	KCNAB2	1	+
chr1	6147498	6147599	KCNAB2	1	+
chr1	6149038	6149140	KCNAB2	1	+
chr1	6150441	6150542	KCNAB2	1	+
chr1	6154451	6154553	KCNAB2	1	+
chr1	6155381	6155504	KCNAB2	1	+
chr1	6155586	6155688	KCNAB2	1	+
chr1	6156694	6156817	KCNAB2	1	+
chr1	6157322	6157423	KCNAB2	1	+
chr1	6158538	6158640	KCNAB2	1	+
chr1	6159881	6160079	KCNAB2	1	+
chr1	6161978	6162154	CHD5	1	+
chr1	6165406	6165508	CHD5	1	+
chr1	6166269	6166371	CHD5	1	+
chr1	6166453	6166570	CHD5	1	+
chr1	6166674	6166840	CHD5	1	+
chr1	6169853	6170051	CHD5	1	+
chr1	6170452	6170587	CHD5	1	+
chr1	6171833	6171944	CHD5	1	+
chr1	6172198	6172338	CHD5	1	+
chr1	6172962	6173064	CHD5	1	+
chr1	6181163	6181298	CHD5	1	+
chr1	6181542	6181644	CHD5	1	+
chr1	6184006	6184168	CHD5	1	+
chr1	6184575	6184722	CHD5	1	+
chr1	6185158	6185294	CHD5	1	+
chr1	6185577	6185678	CHD5	1	+
chr1	6185821	6185922	CHD5	1	+
chr1	6186630	6186807	CHD5	1	+
chr1	6188104	6188279	CHD5	1	+
chr1	6188557	6188670	CHD5	1	+
chr1	6188896	6189130	CHD5	1	+
chr1	6190262	6190389	CHD5	1	+
chr1	6191689	6191809	CHD5	1	+
chr1	6194186	6194320	CHD5	1	+
chr1	6194776	6194920	CHD5	1	+
chr1	6195288	6195464	CHD5	1	+
chr1	6196575	6196699	CHD5	1	+
chr1	6196786	6196926	CHD5	1	+
chr1	6202186	6202389	CHD5	1	+
chr1	6202472	6202666	CHD5	1	+
chr1	6203881	6203992	CHD5	1	+
chr1	6204082	6204216	CHD5	1	+
chr1	6206270	6206484	CHD5	1	+
chr1	6206723	6206932	CHD5	1	+
chr1	6208912	6209136	CHD5	1	+
chr1	6209304	6209473	CHD5	1	+
chr1	6211090	6211216	CHD5	1	+
chr1	6212470	6212597	CHD5	1	+
chr1	6214718	6214959	CHD5	1	+
chr1	6215657	6215778	CHD5	1	+
chr1	6219394	6219576	CHD5	1	+
chr1	6228208	6228338	CHD5	1	+
chr1	6239993	6240094	CHD5	1	+
chr1	6246730	6246877	RPL22	1	+
chr1	6252988	6253115	RPL22	1	+
chr1	6257710	6257817	RPL22	1	+
chr1	6259576	6259678	RPL22	1	+
chr1	6266594	6266787	RNF207	1	+
chr1	6267437	6267572	RNF207	1	+
chr1	6268939	6269086	RNF207	1	+
chr1	6269164	6269266	RNF207	1	+
chr1	6269314	6269416	RNF207	1	+
chr1	6269472	6269600	RNF207	1	+
chr1	6269956	6270057	RNF207	1	+
chr1	6270268	6270369	RNF207	1	+
chr1	6270413	6270514	RNF207	1	+
chr1	6270913	6271014	RNF207	1	+
chr1	6271079	6271179	RNF207	1	+
chr1	6271925	6272114	RNF207	1	+
chr1	6272289	6272477	RNF207	1	+
chr1	6272716	6272818	RNF207	1	+
chr1	6273124	6273244	RNF207	1	+
chr1	6278338	6278439	RNF207	1	+
chr1	6279294	6279468	RNF207	1	+
chr1	6285138	6285323	ICMT	1	+
chr1	6291960	6292180	ICMT	1	+
chr1	6293532	6293704	ICMT	1	+
chr1	6294939	6295040	ICMT	1	+
chr1	6295775	6295972	ICMT	1	+
chr1	6304415	6304516	HES3	1	+
chr1	6304597	6304699	HES3	1	+
chr1	6305168	6305568	HES3	1	+
chr1	6309396	6310159	GPR153	1	+
chr1	6310498	6310685	GPR153	1	+
chr1	6311396	6311591	GPR153	1	+
chr1	6313776	6314208	GPR153	1	+
chr1	6314608	6314966	GPR153	1	+
chr1	6324655	6324756	ACOT7	1	+
chr1	6341160	6341347	ACOT7	1	+
chr1	6342769	6342870	ACOT7	1	+
chr1	6342893	6342995	ACOT7	1	+
chr1	6354922	6355041	ACOT7	1	+
chr1	6378544	6378645	ACOT7	1	+
chr1	6387357	6387474	ACOT7	1	+
chr1	6393531	6393633	ACOT7	1	+
chr1	6399491	6399650	ACOT7	1	+
chr1	6409807	6409927	ACOT7	1	+
chr1	6418844	6418946	ACOT7	1	+
chr1	6420620	6420721	ACOT7	1	+
chr1	6445552	6445727	ACOT7	1	+
chr1	6453315	6453460	ACOT7	1	+
chr1	6473246	6473348	HES2	1	+
chr1	6478931	6479214	HES2	1	+
chr1	6479299	6479401	HES2	1	+
chr1	6479663	6479765	HES2	1	+
chr1	6479807	6479908	HES2	1	+
chr1	6485014	6485310	ESPN	1	+
chr1	6488284	6488480	ESPN	1	+
chr1	6500312	6500501	ESPN	1	+
chr1	6500684	6500869	ESPN	1	+
chr1	6500992	6501126	ESPN	1	+
chr1	6504539	6504743	ESPN	1	+
chr1	6505722	6505996	ESPN	1	+
chr1	6508699	6509152	ESPN	1	+
chr1	6511661	6511809	ESPN	1	+
chr1	6511891	6512157	ESPN	1	+
chr1	6517232	6517334	ESPN	1	+
chr1	6517375	6517477	ESPN	1	+
chr1	6520057	6520207	ESPN	1	+
chr1	6521191	6521293	ESPN	1	+
chr1	6521492	6521823	TNFRSF25	1	+
chr1	6522052	6522235	TNFRSF25	1	+
chr1	6522658	6522759	TNFRSF25	1	+
chr1	6522921	6523071	TNFRSF25	1	+
chr1	6523115	6523216	TNFRSF25	1	+
chr1	6524421	6524522	TNFRSF25	1	+
chr1	6524610	6524780	TNFRSF25	1	+
chr1	6525146	6525283	TNFRSF25	1	+
chr1	6525498	6525621	TNFRSF25	1	+
chr1	6526097	6526198	TNFRSF25	1	+
chr1	6527576	6527678	PLEKHG5	1	+
chr1	6527883	6528647	PLEKHG5	1	+
chr1	6529100	6529302	PLEKHG5	1	+
chr1	6529393	6529511	PLEKHG5	1	+
chr1	6529602	6529737	PLEKHG5	1	+
chr1	6530294	6530416	PLEKHG5	1	+
chr1	6530564	6530704	PLEKHG5	1	+
chr1	6530793	6530945	PLEKHG5	1	+
chr1	6531048	6531161	PLEKHG5	1	+
chr1	6531546	6531698	PLEKHG5	1	+
chr1	6531792	6531893	PLEKHG5	1	+
chr1	6532583	6532685	PLEKHG5	1	+
chr1	6533044	6533235	PLEKHG5	1	+
chr1	6533309	6533515	PLEKHG5	1	+
chr1	6534071	6534225	PLEKHG5	1	+
chr1	6534509	6534648	PLEKHG5	1	+
chr1	6535101	6535203	PLEKHG5	1	+
chr1	6535501	6535602	PLEKHG5	1	+
chr1	6535989	6536097	PLEKHG5	1	+
chr1	6537587	6537719	PLEKHG5	1	+
chr1	6556540	6556641	PLEKHG5	1	+
chr1	6557330	6557432	PLEKHG5	1	+
chr1	6579487	6579588	PLEKHG5	1	+
chr1	6585912	6586064	NOL9	1	+
chr1	6586754	6586890	NOL9	1	+
chr1	6589052	6589232	NOL9	1	+
chr1	6592026	6592140	NOL9	1	+
chr1	6592521	6592821	NOL9	1	+
chr1	6593338	6593502	NOL9	1	+
chr1	6601888	6601988	NOL9	1	+
chr1	6604883	6604984	NOL9	1	+
chr1	6605103	6605241	NOL9	1	+
chr1	6609629	6609759	NOL9	1	+
chr1	6610454	6610676	NOL9	1	+
chr1	6614165	6614563	NOL9	1	+
chr1	6615432	6615625	TAS1R1	1	+
chr1	6630967	6631276	TAS1R1	1	+
chr1	6634689	6635453	TAS1R1	1	+
chr1	6636473	6636688	TAS1R1	1	+
chr1	6637008	6637131	TAS1R1	1	+
chr1	6638711	6639645	TAS1R1	1	+
chr1	6640668	6641360	ZBTB48	1	+
chr1	6642116	6642360	ZBTB48	1	+
chr1	6645977	6646091	ZBTB48	1	+
chr1	6646750	6646851	ZBTB48	1	+
chr1	6647257	6647358	ZBTB48	1	+
chr1	6647536	6647693	ZBTB48	1	+
chr1	6648118	6648257	ZBTB48	1	+
chr1	6648336	6648503	ZBTB48	1	+
chr1	6648809	6648910	ZBTB48	1	+
chr1	6648974	6649273	ZBTB48	1	+
chr1	6653423	6653719	KLHL21	1	+
chr1	6655423	6655618	KLHL21	1	+
chr1	6659105	6659513	KLHL21	1	+
chr1	6661855	6662878	KLHL21	1	+
chr1	6674095	6674196	PHF13	1	+
chr1	6676815	6676919	PHF13	1	+
chr1	6679861	6680398	PHF13	1	+
chr1	6681469	6681698	PHF13	1	+
chr1	6685264	6685366	THAP3	1	+
chr1	6688557	6688752	THAP3	1	+
chr1	6690329	6690431	THAP3	1	+
chr1	6692428	6692556	THAP3	1	+
chr1	6692854	6693138	THAP3	1	+
chr1	6694063	6694164	THAP3	1	+
chr1	6694584	6694845	DNAJC11	1	+
chr1	6695696	6695798	DNAJC11	1	+
chr1	6696175	6696307	DNAJC11	1	+
chr1	6697256	6697401	DNAJC11	1	+
chr1	6697484	6697586	DNAJC11	1	+
chr1	6698338	6698440	DNAJC11	1	+
chr1	6699960	6700118	DNAJC11	1	+
chr1	6704616	6704735	DNAJC11	1	+
chr1	6705092	6705194	DNAJC11	1	+
chr1	6705847	6706039	DNAJC11	1	+
chr1	6711075	6711241	DNAJC11	1	+
chr1	6711574	6711676	DNAJC11	1	+
chr1	6712887	6713012	DNAJC11	1	+
chr1	6713969	6714100	DNAJC11	1	+
chr1	6727767	6727871	DNAJC11	1	+
chr1	6738439	6738541	DNAJC11	1	+
chr1	6740966	6741098	DNAJC11	1	+
chr1	6761773	6761875	DNAJC11	1	+
chr1	6845562	6845663	CAMTA1	1	+
chr1	6880224	6880326	CAMTA1	1	+
chr1	6885150	6885271	CAMTA1	1	+
chr1	7151346	7151448	CAMTA1	1	+
chr1	7309549	7309687	CAMTA1	1	+
chr1	7527874	7527976	CAMTA1	1	+
chr1	7700458	7700614	CAMTA1	1	+
chr1	7721784	7721927	CAMTA1	1	+
chr1	7723411	7725260	CAMTA1	1	+
chr1	7730969	7731098	CAMTA1	1	+
chr1	7737657	7737794	CAMTA1	1	+
chr1	7792506	7792660	CAMTA1	1	+
chr1	7796402	7796601	CAMTA1	1	+
chr1	7796979	7797080	CAMTA1	1	+
chr1	7797313	7797631	CAMTA1	1	+
chr1	7798017	7798543	CAMTA1	1	+
chr1	7804893	7805083	CAMTA1	1	+
chr1	7805903	7806152	CAMTA1	1	+
chr1	7807754	7807856	CAMTA1	1	+
chr1	7811257	7811453	CAMTA1	1	+
chr1	7812505	7812606	CAMTA1	1	+
chr1	7815662	7815763	CAMTA1	1	+
chr1	7826484	7826585	CAMTA1	1	+
chr1	7831393	7831495	VAMP3	1	+
chr1	7833485	7833587	VAMP3	1	+
chr1	7837218	7837379	VAMP3	1	+
chr1	7838152	7838254	VAMP3	1	+
chr1	7839644	7839746	VAMP3	1	+
chr1	7844936	7845066	PER3	1	+
chr1	7845499	7845647	PER3	1	+
chr1	7846779	7846897	PER3	1	+
chr1	7848103	7848307	PER3	1	+
chr1	7853991	7854093	PER3	1	+
chr1	7858583	7858734	PER3	1	+
chr1	7861161	7861262	PER3	1	+
chr1	7863105	7863214	PER3	1	+
chr1	7863750	7863913	PER3	1	+
chr1	7868951	7869059	PER3	1	+
chr1	7869951	7870082	PER3	1	+
chr1	7870496	7870649	PER3	1	+
chr1	7879343	7879481	PER3	1	+
chr1	7880173	7880300	PER3	1	+
chr1	7880525	7880701	PER3	1	+
chr1	7886538	7886771	PER3	1	+
chr1	7887176	7887876	PER3	1	+
chr1	7889892	7890222	PER3	1	+
chr1	7895820	7896006	PER3	1	+
chr1	7897057	7897210	PER3	1	+
chr1	7902722	7902824	PER3	1	+
chr1	7903955	7904057	UTS2	1	+
chr1	7906738	7906839	UTS2	1	+
chr1	7907824	7907943	UTS2	1	+
chr1	7909670	7909772	UTS2	1	+
chr1	7910870	7910983	UTS2	1	+
chr1	7912959	7913064	UTS2	1	+
chr1	7913365	7913492	UTS2	1	+
chr1	7980888	7980989	TNFRSF9	1	+
chr1	7993220	7993357	TNFRSF9	1	+
chr1	7995071	7995204	TNFRSF9	1	+
chr1	7997732	7997833	TNFRSF9	1	+
chr1	7998251	7998391	TNFRSF9	1	+
chr1	7998779	7998889	TNFRSF9	1	+
chr1	7999953	8000055	TNFRSF9	1	+
chr1	8022839	8022941	PARK7	1	+
chr1	8025382	8025486	PARK7	1	+
chr1	8029383	8029485	PARK7	1	+
chr1	8030937	8031039	PARK7	1	+
chr1	8037704	8037805	PARK7	1	+
chr1	8044952	8045115	PARK7	1	+
chr1	8073268	8074457	ERRFI1	1	+
chr1	8075355	8075456	ERRFI1	1	+
chr1	8075553	8075680	ERRFI1	1	+
chr1	8378156	8378258	SLC45A1	1	+
chr1	8384364	8384787	SLC45A1	1	+
chr1	8385353	8385454	SLC45A1	1	+
chr1	8385876	8386103	SLC45A1	1	+
chr1	8390267	8390997	SLC45A1	1	+
chr1	8395495	8395651	SLC45A1	1	+
chr1	8397874	8398053	SLC45A1	1	+
chr1	8399551	8399759	SLC45A1	1	+
chr1	8403805	8404074	SLC45A1	1	+
chr1	8415112	8415214	RERE	1	+
chr1	8415477	8415660	RERE	1	+
chr1	8416158	8416307	RERE	1	+
chr1	8418254	8418977	RERE	1	+
chr1	8419822	8420047	RERE	1	+
chr1	8420170	8421551	RERE	1	+
chr1	8421821	8421937	RERE	1	+
chr1	8422741	8422905	RERE	1	+
chr1	8424114	8424316	RERE	1	+
chr1	8424801	8424902	RERE	1	+
chr1	8425870	8426035	RERE	1	+
chr1	8482776	8482877	RERE	1	+
chr1	8525983	8526084	RERE	1	+
chr1	8555121	8555223	RERE	1	+
chr1	8557463	8557590	RERE	1	+
chr1	8568659	8568760	RERE	1	+
chr1	8585779	8585881	RERE	1	+
chr1	8601271	8601378	RERE	1	+
chr1	8616531	8616632	RERE	1	+
chr1	8617475	8617583	RERE	1	+
chr1	8674618	8674746	RERE	1	+
chr1	8684353	8684454	RERE	1	+
chr1	8716030	8716357	RERE	1	+
chr1	8921402	8921504	ENO1	1	+
chr1	8922924	8923025	ENO1	1	+
chr1	8923292	8923403	ENO1	1	+
chr1	8923948	8924152	ENO1	1	+
chr1	8925342	8925542	ENO1	1	+
chr1	8926336	8926561	ENO1	1	+
chr1	8927174	8927310	ENO1	1	+
chr1	8928030	8928132	ENO1	1	+
chr1	8930489	8930590	ENO1	1	+
chr1	8931946	8932048	ENO1	1	+
chr1	8934874	8934975	ENO1	1	+
chr1	9005934	9006035	CA6	1	+
chr1	9009320	9009502	CA6	1	+
chr1	9017194	9017345	CA6	1	+
chr1	9018964	9019065	CA6	1	+
chr1	9022629	9022731	CA6	1	+
chr1	9027716	9027876	CA6	1	+
chr1	9030924	9031041	CA6	1	+
chr1	9034671	9034772	CA6	1	+
chr1	9063357	9063578	SLC2A7	1	+
chr1	9064809	9064939	SLC2A7	1	+
chr1	9067355	9067457	SLC2A7	1	+
chr1	9070200	9070304	SLC2A7	1	+
chr1	9073582	9073695	SLC2A7	1	+
chr1	9074738	9074928	SLC2A7	1	+
chr1	9075174	9075302	SLC2A7	1	+
chr1	9078280	9078435	SLC2A7	1	+
chr1	9079266	9079393	SLC2A7	1	+
chr1	9082975	9083138	SLC2A7	1	+
chr1	9085033	9085134	SLC2A7	1	+
chr1	9086328	9086429	SLC2A7	1	+
chr1	9097643	9097849	SLC2A5	1	+
chr1	9097954	9098084	SLC2A5	1	+
chr1	9098476	9098578	SLC2A5	1	+
chr1	9098885	9098989	SLC2A5	1	+
chr1	9099609	9099722	SLC2A5	1	+
chr1	9099857	9100047	SLC2A5	1	+
chr1	9100121	9100249	SLC2A5	1	+
chr1	9101678	9101997	SLC2A5	1	+
chr1	9107667	9107794	SLC2A5	1	+
chr1	9117505	9117668	SLC2A5	1	+
chr1	9118209	9118310	SLC2A5	1	+
chr1	9129528	9129629	SLC2A5	1	+
chr1	9164476	9164694	GPR157	1	+
chr1	9165543	9165740	GPR157	1	+
chr1	9171333	9171549	GPR157	1	+
chr1	9188702	9189087	GPR157	1	+
chr1	9211726	9211836	hsa-mir-34a	1	+
chr1	9304992	9305621	H6PD	1	+
chr1	9307023	9307143	H6PD	1	+
chr1	9322116	9322388	H6PD	1	+
chr1	9323566	9324929	H6PD	1	+
chr1	9415949	9416645	SPSB1	1	+
chr1	9427505	9427635	SPSB1	1	+
chr1	9599727	9599829	SLC25A33	1	+
chr1	9613682	9613864	SLC25A33	1	+
chr1	9627329	9627431	SLC25A33	1	+
chr1	9630314	9630417	SLC25A33	1	+
chr1	9633386	9633487	SLC25A33	1	+
chr1	9640010	9640293	SLC25A33	1	+
chr1	9642355	9642560	SLC25A33	1	+
chr1	9648987	9649102	TMEM201	1	+
chr1	9655946	9656069	TMEM201	1	+
chr1	9656915	9657112	TMEM201	1	+
chr1	9658505	9658684	TMEM201	1	+
chr1	9661161	9661513	TMEM201	1	+
chr1	9662125	9662350	TMEM201	1	+
chr1	9667613	9667848	TMEM201	1	+
chr1	9669882	9669984	TMEM201	1	+
chr1	9670562	9670864	TMEM201	1	+
chr1	9671809	9671949	TMEM201	1	+
chr1	9673042	9673142	TMEM201	1	+
chr1	9713835	9714102	C1orf200	1	+
chr1	9714254	9714495	C1orf200	1	+
chr1	9770512	9770655	PIK3CD	1	+
chr1	9775597	9775828	PIK3CD	1	+
chr1	9775905	9776137	PIK3CD	1	+
chr1	9776496	9776678	PIK3CD	1	+
chr1	9777015	9777167	PIK3CD	1	+
chr1	9777588	9777690	PIK3CD	1	+
chr1	9778750	9778974	PIK3CD	1	+
chr1	9779976	9780077	PIK3CD	1	+
chr1	9780168	9780301	PIK3CD	1	+
chr1	9780490	9780720	PIK3CD	1	+
chr1	9780798	9780968	PIK3CD	1	+
chr1	9781183	9781307	PIK3CD	1	+
chr1	9781500	9781646	PIK3CD	1	+
chr1	9781817	9781919	PIK3CD	1	+
chr1	9782031	9782212	PIK3CD	1	+
chr1	9782300	9782415	PIK3CD	1	+
chr1	9782574	9782675	PIK3CD	1	+
chr1	9783181	9783351	PIK3CD	1	+
chr1	9784025	9784151	PIK3CD	1	+
chr1	9784332	9784480	PIK3CD	1	+
chr1	9784860	9784995	PIK3CD	1	+
chr1	9786965	9787105	PIK3CD	1	+
chr1	9790564	9790764	CLSTN1	1	+
chr1	9791262	9791449	CLSTN1	1	+
chr1	9791817	9791955	CLSTN1	1	+
chr1	9793457	9793605	CLSTN1	1	+
chr1	9794028	9794201	CLSTN1	1	+
chr1	9795004	9795233	CLSTN1	1	+
chr1	9795523	9795674	CLSTN1	1	+
chr1	9795941	9796101	CLSTN1	1	+
chr1	9797533	9797634	CLSTN1	1	+
chr1	9801150	9801315	CLSTN1	1	+
chr1	9803940	9804064	CLSTN1	1	+
chr1	9804451	9804702	CLSTN1	1	+
chr1	9809517	9809705	CLSTN1	1	+
chr1	9809820	9809972	CLSTN1	1	+
chr1	9811529	9811740	CLSTN1	1	+
chr1	9815170	9815368	CLSTN1	1	+
chr1	9816502	9816604	CLSTN1	1	+
chr1	9833328	9833453	CLSTN1	1	+
chr1	9883695	9883796	CLSTN1	1	+
chr1	9910754	9910855	CTNNBIP1	1	+
chr1	9931239	9931340	CTNNBIP1	1	+
chr1	9932023	9932125	CTNNBIP1	1	+
chr1	9990435	9990536	LZIC	1	+
chr1	9991938	9992040	LZIC	1	+
chr1	9992857	9992959	LZIC	1	+
chr1	9994818	9994919	LZIC	1	+
chr1	9995548	9995686	LZIC	1	+
chr1	9996575	9996678	LZIC	1	+
chr1	10032130	10032247	NMNAT1	1	+
chr1	10035648	10035834	NMNAT1	1	+
chr1	10041087	10041229	NMNAT1	1	+
chr1	10041284	10041386	NMNAT1	1	+
chr1	10042357	10042760	NMNAT1	1	+
chr1	10057302	10057403	RBP7	1	+
chr1	10067626	10067807	RBP7	1	+
chr1	10068229	10068333	RBP7	1	+
chr1	10075814	10075915	RBP7	1	+
chr1	10093689	10093791	UBE4B	1	+
chr1	10132084	10132273	UBE4B	1	+
chr1	10132506	10132608	UBE4B	1	+
chr1	10155517	10155655	UBE4B	1	+
chr1	10161158	10161260	UBE4B	1	+
chr1	10163004	10163151	UBE4B	1	+
chr1	10165572	10165803	UBE4B	1	+
chr1	10166253	10166642	UBE4B	1	+
chr1	10177515	10177659	UBE4B	1	+
chr1	10179569	10179672	UBE4B	1	+
chr1	10182018	10182135	UBE4B	1	+
chr1	10186842	10186944	UBE4B	1	+
chr1	10189427	10189528	UBE4B	1	+
chr1	10190556	10190675	UBE4B	1	+
chr1	10190771	10190872	UBE4B	1	+
chr1	10192425	10192541	UBE4B	1	+
chr1	10195044	10195245	UBE4B	1	+
chr1	10197123	10197264	UBE4B	1	+
chr1	10204996	10205098	UBE4B	1	+
chr1	10207019	10207149	UBE4B	1	+
chr1	10209240	10209341	UBE4B	1	+
chr1	10211382	10211620	UBE4B	1	+
chr1	10218412	10218541	UBE4B	1	+
chr1	10221198	10221345	UBE4B	1	+
chr1	10228192	10228329	UBE4B	1	+
chr1	10231194	10231388	UBE4B	1	+
chr1	10238700	10238877	UBE4B	1	+
chr1	10239472	10239621	UBE4B	1	+
chr1	10239932	10240034	UBE4B	1	+
chr1	10292385	10292493	KIF1B	1	+
chr1	10316292	10316393	KIF1B	1	+
chr1	10318549	10318731	KIF1B	1	+
chr1	10321944	10322046	KIF1B	1	+
chr1	10327436	10327617	KIF1B	1	+
chr1	10328208	10328322	KIF1B	1	+
chr1	10331547	10331649	KIF1B	1	+
chr1	10332280	10332382	KIF1B	1	+
chr1	10333029	10333131	KIF1B	1	+
chr1	10335472	10335574	KIF1B	1	+
chr1	10336367	10336468	KIF1B	1	+
chr1	10338042	10338187	KIF1B	1	+
chr1	10339124	10339226	KIF1B	1	+
chr1	10342378	10342592	KIF1B	1	+
chr1	10351128	10351230	KIF1B	1	+
chr1	10352091	10352193	KIF1B	1	+
chr1	10355132	10355234	KIF1B	1	+
chr1	10355716	10355825	KIF1B	1	+
chr1	10356630	10356732	KIF1B	1	+
chr1	10356953	10357136	KIF1B	1	+
chr1	10357217	10357318	KIF1B	1	+
chr1	10363219	10364706	KIF1B	1	+
chr1	10380096	10380198	KIF1B	1	+
chr1	10381765	10381916	KIF1B	1	+
chr1	10383940	10384121	KIF1B	1	+
chr1	10384814	10384954	KIF1B	1	+
chr1	10386167	10386418	KIF1B	1	+
chr1	10394576	10394697	KIF1B	1	+
chr1	10396706	10396808	KIF1B	1	+
chr1	10397130	10397262	KIF1B	1	+
chr1	10397427	10397592	KIF1B	1	+
chr1	10399821	10399922	KIF1B	1	+
chr1	10402106	10402227	KIF1B	1	+
chr1	10403266	10403368	KIF1B	1	+
chr1	10405901	10406012	KIF1B	1	+
chr1	10407801	10407902	KIF1B	1	+
chr1	10408698	10408799	KIF1B	1	+
chr1	10412687	10412795	KIF1B	1	+
chr1	10420985	10421102	KIF1B	1	+
chr1	10421748	10421884	KIF1B	1	+
chr1	10423320	10423422	KIF1B	1	+
chr1	10425156	10425304	KIF1B	1	+
chr1	10425465	10425707	KIF1B	1	+
chr1	10428509	10428611	KIF1B	1	+
chr1	10431197	10431321	KIF1B	1	+
chr1	10434372	10434524	KIF1B	1	+
chr1	10434910	10435105	KIF1B	1	+
chr1	10435311	10435432	KIF1B	1	+
chr1	10436573	10436674	KIF1B	1	+
chr1	10438377	10438479	KIF1B	1	+
chr1	10459127	10459229	PGD	1	+
chr1	10459672	10459774	PGD	1	+
chr1	10460448	10460630	PGD	1	+
chr1	10463109	10463211	PGD	1	+
chr1	10464216	10464337	PGD	1	+
chr1	10468111	10468213	PGD	1	+
chr1	10471473	10471610	PGD	1	+
chr1	10473117	10473309	PGD	1	+
chr1	10477042	10477175	PGD	1	+
chr1	10477431	10477567	PGD	1	+
chr1	10478881	10478983	PGD	1	+
chr1	10479472	10479597	PGD	1	+
chr1	10479685	10479807	PGD	1	+
chr1	10490549	10490650	APITD1	1	+
chr1	10493897	10494023	APITD1	1	+
chr1	10494679	10494781	APITD1	1	+
chr1	10500386	10500487	APITD1	1	+
chr1	10502320	10502463	APITD1	1	+
chr1	10510129	10510380	CORT	1	+
chr1	10511432	10511653	CORT	1	+
chr1	10521545	10521760	DFFA	1	+
chr1	10523089	10523267	DFFA	1	+
chr1	10523486	10523678	DFFA	1	+
chr1	10527245	10527390	DFFA	1	+
chr1	10529232	10529396	DFFA	1	+
chr1	10532378	10532516	DFFA	1	+
chr1	10534990	10535092	PEX14	1	+
chr1	10555303	10555405	PEX14	1	+
chr1	10596261	10596362	PEX14	1	+
chr1	10659293	10659424	PEX14	1	+
chr1	10678380	10678482	PEX14	1	+
chr1	10683074	10683179	PEX14	1	+
chr1	10684395	10684495	PEX14	1	+
chr1	10687323	10687425	PEX14	1	+
chr1	10689586	10690045	PEX14	1	+
chr1	10698997	10700117	CASZ1	1	+
chr1	10702914	10703058	CASZ1	1	+
chr1	10703215	10703369	CASZ1	1	+
chr1	10704972	10705146	CASZ1	1	+
chr1	10706183	10706384	CASZ1	1	+
chr1	10707852	10708197	CASZ1	1	+
chr1	10709125	10709250	CASZ1	1	+
chr1	10709338	10709495	CASZ1	1	+
chr1	10710729	10710831	CASZ1	1	+
chr1	10710996	10711134	CASZ1	1	+
chr1	10713432	10714276	CASZ1	1	+
chr1	10714474	10714649	CASZ1	1	+
chr1	10715704	10715871	CASZ1	1	+
chr1	10716697	10716798	CASZ1	1	+
chr1	10718548	10718649	CASZ1	1	+
chr1	10719757	10720594	CASZ1	1	+
chr1	10725138	10725629	CASZ1	1	+
chr1	10753887	10753989	CASZ1	1	+
chr1	11007718	11008902	C1orf127	1	+
chr1	11009679	11009872	C1orf127	1	+
chr1	11014074	11014200	C1orf127	1	+
chr1	11015045	11015244	C1orf127	1	+
chr1	11017071	11017172	C1orf127	1	+
chr1	11017640	11017811	C1orf127	1	+
chr1	11018739	11018840	C1orf127	1	+
chr1	11024168	11024269	C1orf127	1	+
chr1	11073783	11074023	TARDBP	1	+
chr1	11076899	11077065	TARDBP	1	+
chr1	11078788	11078931	TARDBP	1	+
chr1	11080484	11080657	TARDBP	1	+
chr1	11082179	11082712	TARDBP	1	+
chr1	11083226	11083328	TARDBP	1	+
chr1	11086940	11087706	MASP2	1	+
chr1	11090219	11090320	MASP2	1	+
chr1	11090803	11090940	MASP2	1	+
chr1	11094873	11094974	MASP2	1	+
chr1	11097748	11097869	MASP2	1	+
chr1	11102930	11103080	MASP2	1	+
chr1	11103394	11103593	MASP2	1	+
chr1	11104952	11105054	MASP2	1	+
chr1	11105463	11105597	MASP2	1	+
chr1	11106611	11106791	MASP2	1	+
chr1	11106946	11107177	MASP2	1	+
chr1	11107211	11107312	MASP2	1	+
chr1	11114881	11114982	SRM	1	+
chr1	11115017	11115142	SRM	1	+
chr1	11115836	11115984	SRM	1	+
chr1	11116058	11116160	SRM	1	+
chr1	11116659	11116815	SRM	1	+
chr1	11118852	11118953	SRM	1	+
chr1	11119280	11119403	SRM	1	+
chr1	11119832	11120001	SRM	1	+
chr1	11126739	11126840	EXOSC10	1	+
chr1	11128052	11128153	EXOSC10	1	+
chr1	11128681	11128783	EXOSC10	1	+
chr1	11129614	11129788	EXOSC10	1	+
chr1	11130942	11131044	EXOSC10	1	+
chr1	11132135	11132236	EXOSC10	1	+
chr1	11133977	11134078	EXOSC10	1	+
chr1	11134284	11134386	EXOSC10	1	+
chr1	11136897	11137006	EXOSC10	1	+
chr1	11137410	11137511	EXOSC10	1	+
chr1	11137632	11137733	EXOSC10	1	+
chr1	11139766	11139880	EXOSC10	1	+
chr1	11140530	11140631	EXOSC10	1	+
chr1	11140819	11140970	EXOSC10	1	+
chr1	11141137	11141296	EXOSC10	1	+
chr1	11142743	11142936	EXOSC10	1	+
chr1	11147503	11147649	EXOSC10	1	+
chr1	11147855	11147968	EXOSC10	1	+
chr1	11148166	11148268	EXOSC10	1	+
chr1	11150609	11150726	EXOSC10	1	+
chr1	11151069	11151237	EXOSC10	1	+
chr1	11151548	11151655	EXOSC10	1	+
chr1	11155813	11155939	EXOSC10	1	+
chr1	11158075	11158214	EXOSC10	1	+
chr1	11159776	11159889	EXOSC10	1	+
chr1	11167498	11167600	MTOR	1	+
chr1	11168236	11168344	MTOR	1	+
chr1	11169336	11169437	MTOR	1	+
chr1	11169695	11169796	MTOR	1	+
chr1	11172890	11172992	MTOR	1	+
chr1	11174373	11174511	MTOR	1	+
chr1	11174856	11174957	MTOR	1	+
chr1	11175438	11175539	MTOR	1	+
chr1	11177051	11177152	MTOR	1	+
chr1	11181301	11181426	MTOR	1	+
chr1	11182034	11182184	MTOR	1	+
chr1	11184553	11184691	MTOR	1	+
chr1	11186677	11186854	MTOR	1	+
chr1	11187065	11187202	MTOR	1	+
chr1	11187679	11187864	MTOR	1	+
chr1	11188059	11188184	MTOR	1	+
chr1	11188509	11188610	MTOR	1	+
chr1	11188909	11189010	MTOR	1	+
chr1	11189793	11189896	MTOR	1	+
chr1	11190584	11190835	MTOR	1	+
chr1	11193135	11193255	MTOR	1	+
chr1	11194406	11194524	MTOR	1	+
chr1	11199359	11199493	MTOR	1	+
chr1	11199588	11199716	MTOR	1	+
chr1	11204703	11204813	MTOR	1	+
chr1	11205012	11205114	MTOR	1	+
chr1	11206731	11206849	MTOR	1	+
chr1	11210181	11210284	MTOR	1	+
chr1	11217207	11217349	MTOR	1	+
chr1	11227485	11227587	MTOR	1	+
chr1	11249635	11250013	ANGPTL7	1	+
chr1	11252325	11252428	ANGPTL7	1	+
chr1	11253635	11253832	ANGPTL7	1	+
chr1	11254516	11254717	ANGPTL7	1	+
chr1	11254909	11255081	ANGPTL7	1	+
chr1	11259313	11259461	MTOR	1	+
chr1	11259596	11259761	MTOR	1	+
chr1	11264616	11264761	MTOR	1	+
chr1	11269367	11269516	MTOR	1	+
chr1	11270866	11270967	MTOR	1	+
chr1	11272367	11272532	MTOR	1	+
chr1	11272851	11272966	MTOR	1	+
chr1	11273454	11273624	MTOR	1	+
chr1	11276197	11276298	MTOR	1	+
chr1	11288723	11288976	MTOR	1	+
chr1	11290980	11291112	MTOR	1	+
chr1	11291355	11291492	MTOR	1	+
chr1	11292488	11292589	MTOR	1	+
chr1	11293448	11293550	MTOR	1	+
chr1	11294198	11294323	MTOR	1	+
chr1	11297898	11298106	MTOR	1	+
chr1	11298457	11298675	MTOR	1	+
chr1	11300358	11300605	MTOR	1	+
chr1	11301608	11301739	MTOR	1	+
chr1	11303169	11303358	MTOR	1	+
chr1	11307680	11307791	MTOR	1	+
chr1	11307874	11308152	MTOR	1	+
chr1	11313894	11314031	MTOR	1	+
chr1	11316047	11316250	MTOR	1	+
chr1	11316988	11317223	MTOR	1	+
chr1	11318540	11318651	MTOR	1	+
chr1	11319303	11319467	MTOR	1	+
chr1	11333587	11334118	UBIAD1	1	+
chr1	11345699	11346189	UBIAD1	1	+
chr1	11354884	11354985	UBIAD1	1	+
chr1	11539293	11539430	PTCHD2	1	+
chr1	11561045	11562146	PTCHD2	1	+
chr1	11562733	11562955	PTCHD2	1	+
chr1	11574445	11574584	PTCHD2	1	+
chr1	11575424	11575561	PTCHD2	1	+
chr1	11576056	11576219	PTCHD2	1	+
chr1	11577518	11577660	PTCHD2	1	+
chr1	11579410	11579561	PTCHD2	1	+
chr1	11579774	11579938	PTCHD2	1	+
chr1	11580742	11580906	PTCHD2	1	+
chr1	11583997	11584113	PTCHD2	1	+
chr1	11585231	11585370	PTCHD2	1	+
chr1	11586706	11586893	PTCHD2	1	+
chr1	11589611	11589744	PTCHD2	1	+
chr1	11589842	11590017	PTCHD2	1	+
chr1	11590962	11591091	PTCHD2	1	+
chr1	11591620	11591768	PTCHD2	1	+
chr1	11593816	11593918	PTCHD2	1	+
chr1	11594436	11594598	PTCHD2	1	+
chr1	11595066	11595182	PTCHD2	1	+
chr1	11595533	11595702	PTCHD2	1	+
chr1	11596379	11596744	PTCHD2	1	+
chr1	11708749	11708886	FBXO2	1	+
chr1	11709142	11709283	FBXO2	1	+
chr1	11709832	11709934	FBXO2	1	+
chr1	11710000	11710132	FBXO2	1	+
chr1	11710521	11710892	FBXO2	1	+
chr1	11714335	11714437	FBXO2	1	+
chr1	11715891	11716158	FBXO44	1	+
chr1	11718322	11718451	FBXO44	1	+
chr1	11718586	11718688	FBXO44	1	+
chr1	11718791	11718929	FBXO44	1	+
chr1	11721185	11721363	FBXO44	1	+
chr1	11728714	11729002	FBXO6	1	+
chr1	11731321	11731450	FBXO6	1	+
chr1	11731981	11732083	FBXO6	1	+
chr1	11733332	11733470	FBXO6	1	+
chr1	11733670	11733909	FBXO6	1	+
chr1	11734801	11734903	MAD2L2	1	+
chr1	11735134	11735235	MAD2L2	1	+
chr1	11735699	11735801	MAD2L2	1	+
chr1	11735925	11736198	MAD2L2	1	+
chr1	11736864	11737006	MAD2L2	1	+
chr1	11737511	11737672	MAD2L2	1	+
chr1	11740408	11740659	MAD2L2	1	+
chr1	11766314	11766767	C1orf187	1	+
chr1	11769330	11769523	C1orf187	1	+
chr1	11771906	11772023	C1orf187	1	+
chr1	11772390	11772492	C1orf187	1	+
chr1	11775169	11775271	C1orf187	1	+
chr1	11779639	11779754	C1orf187	1	+
chr1	11796228	11796329	AGTRAP	1	+
chr1	11804556	11804658	AGTRAP	1	+
chr1	11805826	11805927	AGTRAP	1	+
chr1	11806181	11806282	AGTRAP	1	+
chr1	11807495	11807603	AGTRAP	1	+
chr1	11808470	11808668	AGTRAP	1	+
chr1	11810132	11810250	AGTRAP	1	+
chr1	11832177	11832317	C1orf167	1	+
chr1	11835490	11835668	C1orf167	1	+
chr1	11836519	11836696	C1orf167	1	+
chr1	11838715	11838874	C1orf167	1	+
chr1	11838981	11839138	C1orf167	1	+
chr1	11839857	11840068	C1orf167	1	+
chr1	11842244	11842391	C1orf167	1	+
chr1	11844229	11844651	C1orf167	1	+
chr1	11845203	11845347	C1orf167	1	+
chr1	11847443	11847551	C1orf167	1	+
chr1	11847928	11848105	C1orf167	1	+
chr1	11848204	11848436	C1orf167	1	+
chr1	11848705	11848806	C1orf167	1	+
chr1	11849325	11849517	C1orf167	1	+
chr1	11850735	11850956	MTHFR	1	+
chr1	11851262	11851384	MTHFR	1	+
chr1	11852333	11852437	MTHFR	1	+
chr1	11853962	11854147	MTHFR	1	+
chr1	11854413	11854596	MTHFR	1	+
chr1	11854784	11854921	MTHFR	1	+
chr1	11855153	11855406	MTHFR	1	+
chr1	11856261	11856457	MTHFR	1	+
chr1	11860267	11860380	MTHFR	1	+
chr1	11861216	11861457	MTHFR	1	+
chr1	11862936	11863243	MTHFR	1	+
chr1	11863460	11863572	MTHFR	1	+
chr1	11866312	11866413	CLCN6	1	+
chr1	11867166	11867268	CLCN6	1	+
chr1	11875884	11875986	CLCN6	1	+
chr1	11876653	11876755	CLCN6	1	+
chr1	11879527	11879628	CLCN6	1	+
chr1	11880379	11880480	CLCN6	1	+
chr1	11882750	11882859	CLCN6	1	+
chr1	11883762	11883891	CLCN6	1	+
chr1	11884525	11884627	CLCN6	1	+
chr1	11886196	11886297	CLCN6	1	+
chr1	11887144	11887279	CLCN6	1	+
chr1	11888161	11888277	CLCN6	1	+
chr1	11888513	11888682	CLCN6	1	+
chr1	11889251	11889380	CLCN6	1	+
chr1	11893570	11893696	CLCN6	1	+
chr1	11893932	11894088	CLCN6	1	+
chr1	11894291	11894453	CLCN6	1	+
chr1	11894539	11894648	CLCN6	1	+
chr1	11896022	11896211	CLCN6	1	+
chr1	11897054	11897214	CLCN6	1	+
chr1	11897398	11897557	CLCN6	1	+
chr1	11898390	11898500	CLCN6	1	+
chr1	11898590	11899051	CLCN6	1	+
chr1	11900189	11900290	CLCN6	1	+
chr1	11906017	11906119	NPPA	1	+
chr1	11907168	11907497	NPPA	1	+
chr1	11907617	11907742	NPPA	1	+
chr1	11917669	11917770	NPPB	1	+
chr1	11918269	11918527	NPPB	1	+
chr1	11918757	11918891	NPPB	1	+
chr1	11980329	11980431	KIAA2013	1	+
chr1	11982574	11983547	KIAA2013	1	+
chr1	11985260	11986295	KIAA2013	1	+
chr1	11994823	11994925	PLOD1	1	+
chr1	12004577	12004720	PLOD1	1	+
chr1	12008027	12008129	PLOD1	1	+
chr1	12009828	12009964	PLOD1	1	+
chr1	12010412	12010578	PLOD1	1	+
chr1	12012678	12012793	PLOD1	1	+
chr1	12014590	12014691	PLOD1	1	+
chr1	12014867	12014969	PLOD1	1	+
chr1	12016972	12017072	PLOD1	1	+
chr1	12017145	12017251	PLOD1	1	+
chr1	12017897	12018002	PLOD1	1	+
chr1	12018571	12018705	PLOD1	1	+
chr1	12020701	12020825	PLOD1	1	+
chr1	12023587	12023694	PLOD1	1	+
chr1	12024230	12024358	PLOD1	1	+
chr1	12024699	12024843	PLOD1	1	+
chr1	12025535	12025651	PLOD1	1	+
chr1	12026289	12026391	PLOD1	1	+
chr1	12027042	12027149	PLOD1	1	+
chr1	12030725	12030874	PLOD1	1	+
chr1	12032927	12033055	PLOD1	1	+
chr1	12034708	12034866	PLOD1	1	+
chr1	12049224	12049401	MFN2	1	+
chr1	12052610	12052748	MFN2	1	+
chr1	12056211	12056376	MFN2	1	+
chr1	12057352	12057479	MFN2	1	+
chr1	12058825	12058936	MFN2	1	+
chr1	12059043	12059153	MFN2	1	+
chr1	12061456	12061612	MFN2	1	+
chr1	12061808	12061910	MFN2	1	+
chr1	12062037	12062161	MFN2	1	+
chr1	12064047	12064176	MFN2	1	+
chr1	12064564	12064671	MFN2	1	+
chr1	12064880	12064985	MFN2	1	+
chr1	12065766	12065989	MFN2	1	+
chr1	12066593	12066751	MFN2	1	+
chr1	12067108	12067307	MFN2	1	+
chr1	12069647	12069784	MFN2	1	+
chr1	12071536	12071638	MFN2	1	+
chr1	12073361	12073468	MFN2	1	+
chr1	12081782	12081898	MIIP	1	+
chr1	12082150	12082500	MIIP	1	+
chr1	12082881	12082982	MIIP	1	+
chr1	12089088	12089199	MIIP	1	+
chr1	12089258	12089359	MIIP	1	+
chr1	12089820	12089952	MIIP	1	+
chr1	12090082	12090183	MIIP	1	+
chr1	12091321	12091461	MIIP	1	+
chr1	12091771	12091872	MIIP	1	+
chr1	12123636	12123737	TNFRSF8	1	+
chr1	12144513	12144615	TNFRSF8	1	+
chr1	12157156	12157275	TNFRSF8	1	+
chr1	12164434	12164589	TNFRSF8	1	+
chr1	12169617	12169718	TNFRSF8	1	+
chr1	12170096	12170262	TNFRSF8	1	+
chr1	12171953	12172072	TNFRSF8	1	+
chr1	12175632	12175787	TNFRSF8	1	+
chr1	12183336	12183438	TNFRSF8	1	+
chr1	12183770	12183885	TNFRSF8	1	+
chr1	12186006	12186110	TNFRSF8	1	+
chr1	12186215	12186317	TNFRSF8	1	+
chr1	12195606	12195708	TNFRSF8	1	+
chr1	12198284	12198494	TNFRSF8	1	+
chr1	12202342	12202589	TNFRSF8	1	+
chr1	12227136	12227238	TNFRSF1B	1	+
chr1	12248851	12248953	TNFRSF1B	1	+
chr1	12251012	12251143	TNFRSF1B	1	+
chr1	12251829	12251981	TNFRSF1B	1	+
chr1	12252483	12252585	TNFRSF1B	1	+
chr1	12252918	12253156	TNFRSF1B	1	+
chr1	12253999	12254101	TNFRSF1B	1	+
chr1	12254607	12254708	TNFRSF1B	1	+
chr1	12262022	12262229	TNFRSF1B	1	+
chr1	12266795	12267078	TNFRSF1B	1	+
chr1	12294321	12294422	VPS13D	1	+
chr1	12302557	12302659	VPS13D	1	+
chr1	12304301	12304494	VPS13D	1	+
chr1	12304583	12304684	VPS13D	1	+
chr1	12309278	12309397	VPS13D	1	+
chr1	12313777	12313884	VPS13D	1	+
chr1	12316388	12316561	VPS13D	1	+
chr1	12317042	12317145	VPS13D	1	+
chr1	12317990	12318161	VPS13D	1	+
chr1	12320748	12320852	VPS13D	1	+
chr1	12321003	12321207	VPS13D	1	+
chr1	12321956	12322138	VPS13D	1	+
chr1	12326936	12327069	VPS13D	1	+
chr1	12327888	12327990	VPS13D	1	+
chr1	12328761	12328934	VPS13D	1	+
chr1	12331049	12331182	VPS13D	1	+
chr1	12333058	12333193	VPS13D	1	+
chr1	12335880	12338096	VPS13D	1	+
chr1	12339554	12339708	VPS13D	1	+
chr1	12342760	12343794	VPS13D	1	+
chr1	12348274	12348375	VPS13D	1	+
chr1	12351053	12351182	VPS13D	1	+
chr1	12353579	12353762	VPS13D	1	+
chr1	12359257	12359442	VPS13D	1	+
chr1	12364561	12364786	VPS13D	1	+
chr1	12368486	12368699	VPS13D	1	+
chr1	12371509	12371683	VPS13D	1	+
chr1	12371868	12371983	VPS13D	1	+
chr1	12374170	12374385	VPS13D	1	+
chr1	12378127	12378395	VPS13D	1	+
chr1	12379552	12379688	VPS13D	1	+
chr1	12381864	12382022	VPS13D	1	+
chr1	12382591	12382804	VPS13D	1	+
chr1	12383749	12383850	VPS13D	1	+
chr1	12387703	12387912	VPS13D	1	+
chr1	12389879	12389981	VPS13D	1	+
chr1	12393281	12393424	VPS13D	1	+
chr1	12395760	12395885	VPS13D	1	+
chr1	12398274	12398375	VPS13D	1	+
chr1	12401835	12401943	VPS13D	1	+
chr1	12402954	12403109	VPS13D	1	+
chr1	12405429	12405567	VPS13D	1	+
chr1	12406634	12406736	VPS13D	1	+
chr1	12408878	12409031	VPS13D	1	+
chr1	12409219	12409432	VPS13D	1	+
chr1	12414029	12414279	VPS13D	1	+
chr1	12415954	12416148	VPS13D	1	+
chr1	12416453	12416582	VPS13D	1	+
chr1	12418513	12418658	VPS13D	1	+
chr1	12422774	12422907	VPS13D	1	+
chr1	12423126	12423304	VPS13D	1	+
chr1	12428521	12428647	VPS13D	1	+
chr1	12429520	12429758	VPS13D	1	+
chr1	12433803	12433914	VPS13D	1	+
chr1	12438480	12438646	VPS13D	1	+
chr1	12439540	12439651	VPS13D	1	+
chr1	12443033	12443215	VPS13D	1	+
chr1	12445317	12445433	VPS13D	1	+
chr1	12446242	12446394	VPS13D	1	+
chr1	12460236	12460388	VPS13D	1	+
chr1	12461658	12461759	VPS13D	1	+
chr1	12463876	12464027	VPS13D	1	+
chr1	12475138	12475275	VPS13D	1	+
chr1	12476711	12476881	VPS13D	1	+
chr1	12516052	12516187	VPS13D	1	+
chr1	12520254	12520452	VPS13D	1	+
chr1	12557552	12557686	VPS13D	1	+
chr1	12566905	12567148	VPS13D	1	+
chr1	12568945	12569079	VPS13D	1	+
chr1	12628360	12628461	DHRS3	1	+
chr1	12632754	12632882	DHRS3	1	+
chr1	12638744	12638985	DHRS3	1	+
chr1	12639319	12639441	DHRS3	1	+
chr1	12640549	12640695	DHRS3	1	+
chr1	12677157	12677354	DHRS3	1	+
chr1	12704564	12704734	AADACL4	1	+
chr1	12711140	12711359	AADACL4	1	+
chr1	12721782	12721884	AADACL4	1	+
chr1	12725970	12726747	AADACL4	1	+
chr1	12776294	12776396	AADACL3	1	+
chr1	12779478	12779694	AADACL3	1	+
chr1	12780865	12780967	AADACL3	1	+
chr1	12785187	12785964	AADACL3	1	+
chr1	12806377	12806490	C1orf158	1	+
chr1	12815648	12815764	C1orf158	1	+
chr1	12819241	12819421	C1orf158	1	+
chr1	12820701	12820885	C1orf158	1	+
chr1	12835009	12835298	PRAMEF12	1	+
chr1	12835684	12836262	PRAMEF12	1	+
chr1	12837152	12837743	PRAMEF12	1	+
chr1	12853375	12853664	PRAMEF1	1	+
chr1	12854062	12854643	PRAMEF1	1	+
chr1	12854986	12855119	PRAMEF1	1	+
chr1	12855585	12856146	PRAMEF1	1	+
chr1	12884798	12885362	PRAMEF11	1	+
chr1	12907259	12908238	LOC649330	1	+
chr1	12918863	12919152	PRAMEF2	1	+
chr1	12919546	12920127	PRAMEF2	1	+
chr1	12921074	12921635	PRAMEF2	1	+
chr1	12942921	12943216	PRAMEF4	1	+
chr1	12952745	12953306	PRAMEF10	1	+
chr1	12954415	12954996	PRAMEF10	1	+
chr1	12955390	12955679	PRAMEF10	1	+
chr1	12977511	12977800	PRAMEF8	1	+
chr1	12978180	12978758	PRAMEF8	1	+
chr1	12979670	12980234	PRAMEF8	1	+
chr1	13035541	13035836	PRAMEF22	1	+
chr1	13036220	13036801	PRAMEF22	1	+
chr1	13037806	13038382	PRAMEF22	1	+
chr1	13052724	13052998	WI2-3308P17	1	+
chr1	13182989	13183968	LOC440563	1	+
chr1	13216686	13217250	WI2-2994D6	1	+
chr1	13328831	13329407	PRAMEF3	1	+
chr1	13330412	13330993	PRAMEF3	1	+
chr1	13331377	13331672	PRAMEF3	1	+
chr1	13386980	13387544	PRAMEF8	1	+
chr1	13388456	13389034	PRAMEF8	1	+
chr1	13389414	13389703	PRAMEF8	1	+
chr1	13448048	13448609	PRAMEF14	1	+
chr1	13449558	13450139	PRAMEF14	1	+
chr1	13450548	13450837	PRAMEF14	1	+
chr1	13474687	13475263	PRAMEF19	1	+
chr1	13476269	13476850	PRAMEF19	1	+
chr1	13477234	13477523	PRAMEF19	1	+
chr1	13495282	13495571	PRAMEF16	1	+
chr1	13495965	13496546	PRAMEF16	1	+
chr1	13497568	13498129	PRAMEF16	1	+
chr1	13521971	13522260	PRAMEF20	1	+
chr1	13523735	13524316	PRAMEF20	1	+
chr1	13526310	13526874	PRAMEF20	1	+
chr1	13607765	13608329	PRAMEF8	1	+
chr1	13609241	13609819	PRAMEF8	1	+
chr1	13610199	13610488	PRAMEF8	1	+
chr1	13668903	13669464	PRAMEF13	1	+
chr1	13670413	13670994	PRAMEF13	1	+
chr1	13671403	13671692	PRAMEF13	1	+
chr1	13695523	13696099	PRAMEF19	1	+
chr1	13697105	13697686	PRAMEF19	1	+
chr1	13698070	13698359	PRAMEF19	1	+
chr1	13716116	13716405	PRAMEF17	1	+
chr1	13716799	13717380	PRAMEF17	1	+
chr1	13718402	13718963	PRAMEF17	1	+
chr1	13742810	13743099	PRAMEF20	1	+
chr1	13744595	13745176	PRAMEF20	1	+
chr1	13747170	13747734	PRAMEF20	1	+
chr1	13802312	13802568	LRRC38	1	+
chr1	13839456	13840089	LRRC38	1	+
chr1	13910299	13910596	PDPN	1	+
chr1	13933666	13933802	PDPN	1	+
chr1	13936880	13937012	PDPN	1	+
chr1	13940150	13940251	PDPN	1	+
chr1	13940793	13940907	PDPN	1	+
chr1	13942352	13942453	PDPN	1	+
chr1	14042054	14042155	PRDM2	1	+
chr1	14057493	14057613	PRDM2	1	+
chr1	14059272	14059378	PRDM2	1	+
chr1	14068498	14068653	PRDM2	1	+
chr1	14075854	14075983	PRDM2	1	+
chr1	14099571	14099684	PRDM2	1	+
chr1	14104911	14109327	PRDM2	1	+
chr1	14112965	14113066	PRDM2	1	+
chr1	14142920	14143066	PRDM2	1	+
chr1	14149615	14149717	PRDM2	1	+
chr1	14220129	14220252	C1orf196	1	+
chr1	14506928	14507088	C1orf196	1	+
chr1	14925492	14925720	KAZ	1	+
chr1	15250859	15251069	KAZ	1	+
chr1	15287178	15287372	KAZ	1	+
chr1	15361243	15361382	KAZ	1	+
chr1	15370483	15370656	KAZ	1	+
chr1	15382585	15382777	KAZ	1	+
chr1	15386666	15386799	KAZ	1	+
chr1	15390042	15390143	KAZ	1	+
chr1	15392124	15392294	KAZ	1	+
chr1	15420674	15420882	KAZ	1	+
chr1	15421309	15421430	KAZ	1	+
chr1	15428037	15428271	KAZ	1	+
chr1	15429853	15429957	KAZ	1	+
chr1	15430517	15430686	KAZ	1	+
chr1	15438921	15439038	KAZ	1	+
chr1	15440965	15441132	KAZ	1	+
chr1	15494989	15495274	C1orf195	1	+
chr1	15497675	15497775	C1orf195	1	+
chr1	15541582	15541928	TMEM51	1	+
chr1	15545820	15546240	TMEM51	1	+
chr1	15563188	15563289	FHAD1	1	+
chr1	15578265	15578374	FHAD1	1	+
chr1	15598817	15599026	FHAD1	1	+
chr1	15615893	15616163	FHAD1	1	+
chr1	15623178	15623290	FHAD1	1	+
chr1	15627699	15627938	FHAD1	1	+
chr1	15635107	15635233	FHAD1	1	+
chr1	15639551	15639684	FHAD1	1	+
chr1	15642867	15642969	FHAD1	1	+
chr1	15644318	15644425	FHAD1	1	+
chr1	15650946	15651056	FHAD1	1	+
chr1	15653545	15653647	FHAD1	1	+
chr1	15654771	15654926	FHAD1	1	+
chr1	15655840	15656073	FHAD1	1	+
chr1	15665961	15666062	FHAD1	1	+
chr1	15668230	15668390	FHAD1	1	+
chr1	15671577	15671687	FHAD1	1	+
chr1	15671910	15672020	FHAD1	1	+
chr1	15675536	15675646	FHAD1	1	+
chr1	15679371	15679481	FHAD1	1	+
chr1	15684604	15684780	FHAD1	1	+
chr1	15686972	15687200	FHAD1	1	+
chr1	15689129	15689230	FHAD1	1	+
chr1	15692321	15692430	FHAD1	1	+
chr1	15693957	15694119	FHAD1	1	+
chr1	15695864	15695999	FHAD1	1	+
chr1	15700996	15701128	FHAD1	1	+
chr1	15702097	15702227	FHAD1	1	+
chr1	15707193	15707295	FHAD1	1	+
chr1	15707725	15707948	FHAD1	1	+
chr1	15708522	15708690	FHAD1	1	+
chr1	15709602	15709703	FHAD1	1	+
chr1	15723791	15723910	FHAD1	1	+
chr1	15736466	15736776	EFHD2	1	+
chr1	15752365	15752515	EFHD2	1	+
chr1	15753644	15753781	EFHD2	1	+
chr1	15754392	15754506	EFHD2	1	+
chr1	15755087	15755221	EFHD2	1	+
chr1	15764929	15765031	CTRC	1	+
chr1	15766790	15766892	CTRC	1	+
chr1	15766987	15767087	CTRC	1	+
chr1	15768941	15769069	CTRC	1	+
chr1	15769912	15770051	CTRC	1	+
chr1	15771099	15771247	CTRC	1	+
chr1	15772090	15772245	CTRC	1	+
chr1	15773026	15773127	CTRC	1	+
chr1	15783217	15783319	CELA2A	1	+
chr1	15783574	15783675	CELA2A	1	+
chr1	15788054	15788154	CELA2A	1	+
chr1	15789226	15789357	CELA2A	1	+
chr1	15789879	15790018	CELA2A	1	+
chr1	15792492	15792640	CELA2A	1	+
chr1	15793879	15794034	CELA2A	1	+
chr1	15798442	15798544	CELA2A	1	+
chr1	15802589	15802691	CELA2B	1	+
chr1	15802945	15803046	CELA2B	1	+
chr1	15807591	15807691	CELA2B	1	+
chr1	15808138	15808245	RP11-265F14	1	+
chr1	15808758	15808889	CELA2B	1	+
chr1	15809757	15809896	CELA2B	1	+
chr1	15812394	15812542	CELA2B	1	+
chr1	15813778	15813933	CELA2B	1	+
chr1	15817747	15817849	CELA2B	1	+
chr1	15819433	15819534	CASP9	1	+
chr1	15820385	15820497	CASP9	1	+
chr1	15821766	15821948	CASP9	1	+
chr1	15831104	15831254	CASP9	1	+
chr1	15832478	15832580	CASP9	1	+
chr1	15833392	15833571	CASP9	1	+
[truncated: 193,282 more rows]
