# Supplementary material for: Case report: recurrent pituitary adenoma has increased load of somatic variants
Source: BMC Endocr Disord. 2020 Jan 29;20:17. doi: 10.1186/s12902-020-0493-x (PMC6988340; doi:10.1186/s12902-020-0493-x)
Supplement: Supplementary file 4 — Additional file 4. Excel spreadsheet with the list of genes used for targeted PA genetic marker search. [file 12902_2020_493_MOESM4_ESM.xlsx]

## Sheet: Targets_biomart_BED
Chromosome	Start	End	Gene_name	Score	Strand
chrX	152783134	152848397	ATP2B3	1	+
chr17	43699267	43913194	CRHR1	1	+
chr1	206317459	206332104	CTSE	1	+
chr8	144939497	144952632	EPPK1	1	-
chr3	59735036	61237133	FHIT	1	-
chr12	121866900	122018920	KDM2B	1	-
chr7	142638201	142659768	KEL	1	-
chrX	151934652	151938240	MAGEA3	1	-
chr14	47308826	48144157	MDGA2	1	-
chrX	77320685	77384793	PGK1	1	+
chr11	118477155	118528741	PHLDB1	1	+
chr3	53190025	53226733	PRKCD	1	+
chr3	50367219	50378411	RASSF1	1	-
chr9	136271186	136283164	REXO4	1	-
chr11	111957497	111990353	SDHD	1	+
chrX	53401070	53449677	SMC1A	1	-
chrX	48886242	48901012	TFE3	1	-
chr17	67143355	67240987	ABCA10	1	-
chr2	220074490	220083712	ABCB6	1	-
chr7	150725510	150744869	ABCB8	1	+
chr9	133589333	133763062	ABL1	1	+
chr19	39138289	39222223	ACTN4	1	+
chr16	84224744	84230774	ADAD2	1	+
chr22	25960816	26125261	ADRBK2	1	+
chr7	17338246	17385776	AHR	1	+
chr6	106959730	107018326	AIM1	1	+
chr11	67250512	67258574	AIP	1	+
chr14	105235686	105262088	AKT1	1	-
chr19	40736224	40791443	AKT2	1	-
chr11	77811982	77850706	ALG8	1	-
chr2	29415640	30144432	ALK	1	-
chr12	5641035	6055398	ANO2	1	-
chr2	201450591	201541787	AOX1	1	+
chr22	29723669	29819168	AP1B1	1	-
chr5	112043195	112181936	APC	1	+
chr11	116660083	116663136	APOA5	1	-
chr12	46123448	46301823	ARID2	1	+
chr10	28064115	28287977	ARMC4	1	-
chr22	30184597	30234271	ASCC2	1	-
chr9	133320316	133376661	ASS1	1	+
chr2	23971534	24149984	ATAD2B	1	-
chr1	1407143	1433228	ATAD3B	1	+
chr17	29158988	29222887	ATAD5	1	+
chr16	10420291	10577495	ATF7IP2	1	+
chr11	108093211	108239829	ATM	1	+
chr1	116915290	116952883	ATP1A1	1	+
chr17	40610862	40674629	ATP6V0A1	1	+
chr17	17880723	17942523	ATPAF2	1	-
chr3	142168077	142297668	ATR	1	-
chr20	54944445	54967393	AURKA	1	-
chr1	193148175	193155784	B3GALT2	1	-
chr11	62382768	62389647	B3GAT3	1	-
chr9	33247818	33264761	BAG1	1	-
chr2	215590370	215674428	BARD1	1	-
chrX	39909068	40036582	BCOR	1	-
chr3	133118839	133194066	BFSP2	1	+
chr8	65492814	65496181	BHLHE22	1	+
chr14	54416454	54425479	BMP4	1	-
chr10	88516407	88692595	BMPR1A	1	+
chr7	140419127	140624564	BRAF	1	-
chr17	41196312	41277500	BRCA1	1	-
chr13	32889611	32973805	BRCA2	1	+
chr22	50166931	50221160	BRD1	1	-
chr1	197871777	197876497	C1orf53	1	+
chr11	73723763	73882255	C2CD3	1	-
chr18	20714528	20840431	CABLES1	1	+
chr16	1203241	1271771	CACNA1H	1	+
chr12	1901123	2028002	CACNA2D4	1	-
chr16	24266874	24374122	CACNG3	1	+
chr11	64948037	64979477	CAPN1	1	+
chr7	2945775	3083579	CARD11	1	-
chr16	2227184	2246526	CASKIN1	1	-
chr7	31553704	31698334	CCDC129	1	+
chr13	37005967	37017019	CCNA1	1	+
chr11	69455855	69469242	CCND1	1	+
chr6	41902671	42018095	CCND3	1	-
chr17	40830907	40835935	CCR10	1	-
chr20	3767578	3786762	CDC25B	1	+
chr1	193091147	193223031	CDC73	1	+
chr16	68771128	68869451	CDH1	1	+
chr5	24487209	24645087	CDH10	1	-
chr16	64977656	65160015	CDH11	1	-
chr16	82660408	83830204	CDH13	1	+
chr10	73156691	73575702	CDH23	1	+
chr16	89747145	89762772	CDK10	1	+
chr1	205473723	205501921	CDK18	1	+
chr12	58141510	58149796	CDK4	1	-
chr6	36644305	36655116	CDKN1A	1	+
chr12	12867992	12875305	CDKN1B	1	+
chr9	21967751	21995300	CDKN2A	1	-
chr9	22002902	22009362	CDKN2B	1	-
chr1	51426417	51440305	CDKN2C	1	+
chr22	46756731	46933067	CELSR1	1	-
chr1	239549865	240078750	CHRM3	1	+
chr16	838046	850737	CHTF18	1	+
chr10	101948055	101989376	CHUK	1	-
chr17	40834631	40851832	CNTNAP1	1	+
chr6	70576463	70919679	COL19A1	1	+
chr2	189839046	189877472	COL3A1	1	+
chr15	75212132	75230509	COX5A	1	-
chr16	3775055	3930727	CREBBP	1	-
chr10	99624757	99790585	CRTAC1	1	-
chr15	91073157	91188577	CRTC3	1	+
chr5	149432854	149492935	CSF1R	1	-
chr17	61972275	61974021	CSH1	1	-
chr17	61949372	61951126	CSH2	1	-
chr3	41236328	41301587	CTNNB1	1	+
chrX	83116154	83141705	CYLC1	1	+
chr19	47150869	47164395	DACT3	1	-
chr8	38082736	38133076	DDHD2	1	+
chr14	24759804	24769039	DHRS1	1	-
chr14	95552565	95624347	DICER1	1	-
chr14	101192042	101201539	DLK1	1	+
chrX	31115794	33357558	DMD	1	-
chr9	34989638	34998897	DNAJB5	1	+
chr19	10244021	10341962	DNMT1	1	-
chr2	25455845	25565459	DNMT3A	1	-
chr20	31350191	31397162	DNMT3B	1	+
chr21	45666222	45682099	DNMT3L	1	-
chr13	99445741	99738879	DOCK9	1	-
chr5	174867042	174871211	DRD1	1	-
chr11	113280318	113346413	DRD2	1	-
chrX	37696010	37706890	DYNLT3	1	-
chr17	7608520	7614696	EFNB3	1	+
chr7	55086714	55324313	EGFR	1	+
chr3	184032283	184053146	EIF4G1	1	+
chr14	24608174	24610797	EMC9	1	-
chr20	25176329	25207365	ENTPD6	1	+
chr22	41487790	41576081	EP300	1	+
chr1	22890057	22930087	EPHA8	1	+
chr1	220141943	220220000	EPRS	1	-
chr17	37844167	37886679	ERBB2	1	+
chr12	11802788	12048336	ETV6	1	+
chr2	72403113	73053170	EXOC6B	1	-
chr7	148504475	148581413	EZH2	1	-
chr10	15253642	15413061	FAM171A1	1	-
chr3	10068098	10143614	FANCD2	1	+
chr4	153242410	153457253	FBXW7	1	-
chr10	123237848	123357972	FGFR2	1	-
chr5	176513887	176525145	FGFR4	1	+
chr6	110012499	110146631	FIG4	1	+
chr13	28577411	28674729	FLT3	1	-
chr11	49168187	49230222	FOLH1	1	-
chr11	71900602	71907345	FOLR1	1	+
chr7	113726382	114333827	FOXP2	1	+
chr11	30252563	30256808	FSHB	1	+
chr19	2476120	2478257	GADD45B	1	+
chr9	92219928	92221470	GADD45G	1	+
chr17	61994560	61996179	GH1	1	-
chr5	42423879	42721979	GHR	1	+
chr20	35879489	35890238	GHRH	1	-
chr7	30978284	31032869	GHRHR	1	+
chr13	20712394	20735188	GJA3	1	-
chr12	57853918	57866045	GLI1	1	+
chr19	3094408	3124002	GNA11	1	+
chr9	80331003	80646374	GNAQ	1	-
chr20	57414773	57486247	GNAS	1	+
chr5	180663909	180675096	GNB2L1	1	-
chr4	68605046	68620078	GNRHR	1	-
chrX	136112307	136113833	GPR101	1	-
chr7	50657760	50861159	GRB10	1	-
chr12	13693165	14133053	GRIN2B	1	-
chr3	6811688	7783215	GRM7	1	+
chr2	27548716	27579868	GTF3C2	1	-
chr7	106809406	106842974	HBP1	1	+
chr11	124789146	124790573	HEPN1	1	+
chr7	81328322	81399754	HGF	1	-
chr12	123319000	123347507	HIP1R	1	+
chr6	26273144	26273622	HIST1H2BI	1	+
chr2	75061108	75120486	HK2	1	+
chr6	34204650	34214008	HMGA1	1	+
chr12	66217911	66360075	HMGA2	1	+
chr12	121416346	121440315	HNF1A	1	+
chr8	42752075	42885682	HOOK3	1	+
chr11	532242	537287	HRAS	1	-
chr11	122928197	122933938	HSPA8	1	-
chr4	3076408	3245676	HTT	1	+
chr9	94972489	95056038	IARS	1	-
chr2	209100951	209130798	IDH1	1	-
chr17	48133332	48167845	ITGA3	1	+
chr9	4985033	5128183	JAK2	1	+
chr19	17935589	17958880	JAK3	1	-
chr10	64926981	65225722	JMJD1C	1	-
chr20	42740335	42816218	JPH2	1	-
chr11	65479467	65487075	KAT5	1	+
chr21	38979678	39288749	KCNJ6	1	-
chr12	389295	498620	KDM5A	1	-
chr4	55944644	55991756	KDR	1	-
chr10	94353043	94415150	KIF11	1	+
chr2	26149471	26205618	KIF3C	1	-
chr12	57943781	57980415	KIF5A	1	+
chr4	55524085	55606881	KIT	1	+
chrX	86772752	86925050	KLHL4	1	+
chr12	25357723	25403870	KRAS	1	-
chr6	129204342	129837714	LAMA2	1	+
chr7	107564244	107643700	LAMB1	1	-
chr8	98787285	98865241	LAPTM4B	1	+
chr19	49519237	49520338	LHB	1	-
chr17	61773262	61778532	LIMD2	1	-
chr14	42076773	42373752	LRFN5	1	+
chr11	68080077	68216743	LRP5	1	+
chr6	119498374	119670926	MAN1A1	1	-
chr16	1756184	1820318	MAPK8IP3	1	+
chr5	10353815	10440500	MARCH6	1	+
chr14	101245747	101327368	MEG3	1	+
chr11	64570982	64578766	MEN1	1	-
chr7	116312444	116438440	MET	1	+
chr20	17949556	17971765	MGME1	1	+
chr10	131265448	131566271	MGMT	1	+
chr12	15034115	15038860	MGP	1	-
chr3	69788586	70017488	MITF	1	+
chr10	129894923	129924649	MKI67	1	-
chr3	158288952	158325041	MLF1	1	+
chr3	37034823	37107380	MLH1	1	+
chr20	44637547	44645200	MMP9	1	+
chr1	43803478	43818443	MPL	1	+
chr3	15083967	15106842	MRPS25	1	-
chr22	30279144	30426855	MTMR3	1	+
chr5	7851299	7906138	MTRR	1	+
chr11	26580580	26593780	MUC15	1	-
chr1	203136939	203144941	MYBPH	1	-
chr14	23881947	23904927	MYH7	1	-
chr11	19372271	20143144	NAV2	1	+
chr9	140100147	140111461	NDOR1	1	+
chr16	58496750	58547532	NDRG4	1	+
chr10	75561669	75571589	NDST2	1	-
chr12	4758261	4798454	NDUFA9	1	+
chr6	44225903	44233500	NFKBIE	1	-
chr11	129733531	129765485	NFRKB	1	-
chr4	47849257	47916653	NFXL1	1	-
chr17	47572655	47592379	NGFR	1	+
chr6	18120718	18122851	NHLRC1	1	-
chr5	65018023	65167553	NLN	1	+
chrX	70503042	70521018	NONO	1	+
chr9	139388896	139440314	NOTCH1	1	-
chr5	170814120	170838141	NPM1	1	+
chr22	39214457	39239987	NPTXR	1	-
chr5	142657496	142815077	NR3C1	1	-
chr1	115247090	115259515	NRAS	1	-
chr1	156785432	156851642	NTRK1	1	+
chr11	5322244	5323226	OR51B4	1	-
chr11	56380031	56380978	OR5M1	1	-
chr10	74766975	74856732	P4HA1	1	-
chr22	44395091	44568829	PARVB	1	+
chr2	113973574	114036527	PAX8	1	-
chrX	91034260	91878229	PCDH11X	1	+
chr10	55562531	57387702	PCDH15	1	-
chr21	47744036	47865682	PCNT	1	+
chrX	24576204	24690794	PCYT1B	1	-
chr2	178487980	178973066	PDE11A	1	-
chr5	76506274	76725632	PDE8B	1	+
chr11	103777914	104035107	PDGFD	1	-
chr4	55095264	55164414	PDGFRA	1	+
chr16	47495034	47735434	PHKB	1	+
chr18	10666480	11148587	PIEZO2	1	-
chr3	178865902	178957881	PIK3CA	1	+
chr1	151170425	151222012	PIP5K1A	1	+
chr12	130822432	130857182	PIWIL1	1	+
chr16	2138711	2185899	PKD1	1	-
chr7	47814250	47988088	PKD1L1	1	-
chr22	38507502	38601697	PLA2G6	1	-
chr6	144261437	144385735	PLAGL1	1	-
chr2	198669426	199437305	PLCL1	1	+
chr19	46969748	46974820	PNMAL1	1	-
chr1	53527854	53551174	PODN	1	+
chr2	25383722	25391772	POMC	1	-
chr14	77741299	77787227	POMT2	1	-
chr7	124462440	124570037	POT1	1	-
chr3	87308554	87325737	POU1F1	1	-
chr8	128426535	128432311	POU5F1B	1	+
chr3	12328867	12475855	PPARG	1	+
chr5	149109861	149234585	PPARGC1B	1	+
chr9	104353897	104357283	PPP3R2	1	-
chr1	156720402	156770607	PRCC	1	+
chr6	106534195	106557814	PRDM1	1	+
chr1	14026693	14151574	PRDM2	1	+
chr1	57110995	57181008	PRKAA2	1	+
chr19	14202500	14228896	PRKACA	1	-
chr17	66507921	66547460	PRKAR1A	1	+
chr17	27030215	27038872	PROCA1	1	-
chr5	177419236	177423243	PROP1	1	-
chr2	153508107	153574511	PRPF40A	1	-
chr19	50094900	50129696	PRR12	1	+
chr10	89622870	89731687	PTEN	1	+
chr12	112856155	112947717	PTPN11	1	+
chr12	15475331	15750333	PTPRO	1	+
chr11	64513861	64527769	PYGM	1	-
chr6	107077453	107116292	QRSL1	1	+
chr12	69004619	69054372	RAP1B	1	+
chr12	65004293	65091347	RASSF3	1	+
chr13	48877887	49056122	RB1	1	+
chr16	24549014	24584184	RBBP6	1	+
chr18	20378224	20606451	RBBP8	1	+
chr10	43572475	43625799	RET	1	+
chr2	46768945	46810260	RHOQ	1	+
chr2	3592383	3606206	RNASEH1	1	-
chr17	29295803	29326929	RNF135	1	+
chr17	74138534	74236454	RNF157	1	-
chr18	18526867	18691812	ROCK1	1	-
chr5	10441636	10472141	ROPN1L	1	+
chr8	55528627	55543394	RP1	1	+
chr1	152126071	152131704	RPTN	1	-
chr20	62289163	62328416	RTEL1	1	+
chr10	70100864	70167051	RUFY2	1	-
chr1	165370159	165414433	RXRG	1	-
chr19	38924339	39078204	RYR1	1	+
chr11	65292548	65306175	SCYL1	1	+
chr1	226170403	226187032	SDE2	1	-
chr1	161284047	161332984	SDHC	1	+
chr22	30792846	30821305	SEC14L2	1	+
chr18	61143994	61172318	SERPINB5	1	+
chr18	42260138	42648475	SETBP1	1	+
chr3	47057919	47205457	SETD2	1	-
chr2	235860617	235964358	SH3BP4	1	+
chr19	4360367	4400544	SH3GL1	1	-
chr6	146185381	146285559	SHPRH	1	-
chr15	75661720	75748183	SIN3A	1	-
chr7	107301080	107358254	SLC26A4	1	+
chr12	69139886	69187508	SLC35E3	1	+
chr12	47158546	47226191	SLC38A4	1	-
chr9	108006903	108201452	SLC44A1	1	+
chr5	139739787	139754728	SLC4A9	1	+
chr17	18853658	18925908	SLC5A10	1	+
chr4	20254883	20622184	SLIT2	1	+
chr4	146402346	146479231	SMAD1	1	+
chr18	45357922	45457515	SMAD2	1	-
chr18	48494410	48611415	SMAD4	1	+
chr19	11071598	11176071	SMARCA4	1	+
chr22	24129150	24176703	SMARCB1	1	+
chr10	112327449	112364394	SMC3	1	+
chr7	128828713	128853386	SMO	1	+
chr2	96940074	96971297	SNRNP200	1	-
chr20	2442280	2451499	SNRPB	1	-
chr16	11348262	11350036	SOCS1	1	-
chr21	33031935	33041244	SOD1	1	+
chr10	108333421	108924292	SORCS1	1	-
chr3	181429714	181432221	SOX2	1	+
chr2	231280657	231408805	SP100	1	+
chr2	228844666	229046361	SPHKAP	1	-
chr5	141689992	141706020	SPRY4	1	-
chr1	158580496	158656488	SPTA1	1	-
chr15	42140345	42186275	SPTBN5	1	-
chr20	35973088	36034453	SRC	1	+
chr7	149473131	149531068	SSPO	1	+
chr3	156257929	156272973	SSR3	1	-
chr14	38677204	38682272	SSTR1	1	+
chr17	71161151	71167185	SSTR2	1	+
chr22	37600278	37608362	SSTR3	1	-
chr20	23016057	23017314	SSTR4	1	+
chr16	1122756	1131454	SSTR5	1	+
chr17	37366789	37382125	STAC2	1	-
chr1	47715811	47779819	STIL	1	-
chr19	1189406	1228428	STK11	1	+
chr3	67410884	67705038	SUCLG2	1	-
chr19	39926796	39967310	SUPT5H	1	+
chr10	70939988	70968855	SUPV3L1	1	+
chr22	24577227	24585078	SUSD2	1	+
chr5	75378997	75649764	SV2C	1	+
chr3	99979844	100044095	TBC1D23	1	+
chr10	114710009	114927437	TCF7L2	1	+
chr12	117476728	117537284	TESC	1	-
chr9	35605367	35610038	TESK1	1	+
chr7	100218039	100240402	TFR2	1	-
chr19	41807492	41859816	TGFB1	1	-
chr3	30647994	30735634	TGFBR2	1	+
chr2	105880871	105946491	TGFBRAP1	1	-
chr11	2185159	2193107	TH	1	-
chr15	62682725	63136830	TLN2	1	+
chr17	76106539	76128488	TMC6	1	-
chr3	129366635	129612419	TMCC1	1	-
chr9	103204560	103339918	TMEFF1	1	+
chr5	87485450	87565293	TMEM161B	1	-
chr15	43415477	43477344	TMEM62	1	+
chr15	42502730	42565861	TMEM87A	1	-
chr6	47199268	47277641	TNFRSF21	1	-
chrX	99839799	99854882	TNMD	1	+
chr3	100082275	100120242	TOMM70A	1	-
chr17	7565097	7590856	TP53	1	-
chr2	239229082	239309541	TRAF3IP1	1	+
chr8	110098850	110131813	TRHR	1	+
chr2	230628554	230787955	TRIP12	1	-
chr9	135766735	135820020	TSC1	1	-
chr16	2097466	2138716	TSC2	1	+
chr1	115572415	115576941	TSHB	1	+
chr2	219575568	219620139	TTLL4	1	+
chr2	179390716	179695529	TTN	1	-
chrX	56590026	56593443	UBQLN2	1	+
chr1	19401000	19536770	UBR4	1	-
chr15	50716577	50793280	USP8	1	+
chr3	10182692	10193904	VHL	1	+
chr8	100025494	100889808	VPS13B	1	+
chr1	12290124	12572099	VPS13D	1	+
chr12	65444406	65515346	WIF1	1	-
chr16	78133310	79246564	WWOX	1	+
chr8	81397854	81438500	ZBTB10	1	+
chr8	144519825	144623623	ZC3H3	1	-
chr2	112969102	113012713	ZC3H8	1	-
chr14	68194091	68283307	ZFYVE26	1	-
chr1	52608046	52812358	ZFYVE9	1	+
chr17	18561742	18585575	ZNF286B	1	-
chrX	47305278	47342345	ZNF41	1	-
chr10	31109136	31320866	ZNF438	1	-
chr19	37205285	37263727	ZNF850	1	-
chr1	238045705	238054094	ZP4	1	-
